# Supplementary material for: Exploring the functional diversity and metabolic activities of the human gut microbiome in Thai adults in response to a prebiotic diet
Source: Microbiol Spectr. 2024 Dec 13;13(2):e01599-24. doi: 10.1128/spectrum.01599-24 (PMC11792504; doi:10.1128/spectrum.01599-24)
Supplement: Supplemental material — Tables S1 to S13. [file spectrum.01599-24-s0001.xlsx]

## Sheet: Index
Exploring the Functional Diversity and Metabolic Activities of the Human Gut Microbiome in Thai Adults in Response to a Prebiotic Diet Amornthep Kingkawa, Preecha Patumcharoenpola, Narissara Suratannonb, Massalin Nakphaichitc, Sittiruk Roytrakuld and Wanwipa Vongsangnake,f# aInterdisciplinary Graduate Program in Bioscience, Faculty of Science, Kasetsart University, Bangkok, Thailand bPediatric Al…
List of Supplementary Tables:
S1: Summary of spectral and unique peptide counts per sample for each group
S2: List of assigned proteins with main functional categories, sub-functional categories and pathway based on KEGG Orthology (KO) database
S3: Results of microbial protein analysis based on KEGG database
S4: Linear regression analysis of alpha diversity
S5: Beta diversity analysis with ADONIS
S6: Results of family abundance analysis with DESeq2
S7: Results of species abundance analysis with DESeq2
S8: GSEA analysis of metabolic pathway
S9: List of significant proteins was identified in the metabolism category with a padj < 0.1.
S10: GSEA analysis of KO IDs
S11: List of key protein associated with metabolic functional activities which significantly enriched in CMH
S12: List of potential bacterial species and related metabolic routes from metagenomics and metaproteomics
S13: Demographic characteristics of study all participants

## Sheet: S1
Supplementary File 1.1: Summary of spectral and unique peptide counts per sample for each group
Sample	Code ID	Total spectral counts		Total unique peptide counts
		Annotated Protein	Unannotated Protein	Annotated Protein	Unannotated Protein
5CMH-1_D0	bCMH1	17468	397	24160	590
5CMH-10_D0	bCMH2	11111	315	16592	413
5CMH-11_D0	bCMH3	12073	294	17302	430
5CMH-14_D0	bCMH4	13419	301	18932	470
5CMH-17_D0	bCMH5	16247	326	23084	571
5CMH-4_D0	bCMH6	16626	401	24283	602
5CMH-6_D0	bCMH7	14246	342	24050	623
5CMH-7_D0	bCMH8	11276	263	19725	502
5CMH-8_D0	bCMH9	16560	445	23191	628
5CMH-9_D0	bCMH10	16142	378	22967	606
5CMH-1-V3D21	tCMH1	15746	415	25437	598
5CMH-10-V3D21	tCMH2	12734	284	23593	560
5CMH-11-V3D21	tCMH3	9155	196	21135	524
5CMH-14-V3D21	tCMH4	9707	230	19157	455
5CMH-17-V3D21	tCMH5	12647	256	23016	549
5CMH-4-V3D21	tCMH6	13561	330	22452	541
5CMH-6-V3D21	tCMH7	15765	375	26000	588
5CMH-7-V3D21	tCMH8	13532	364	23806	556
5CMH-8-V3D21	tCMH9	13721	359	25052	568
5CMH-9-V3D21	tCMH10	13550	278	23832	548
Control-10_D0	bPB1	12990	411	20655	570
Control-11_D0	bPB2	12727	313	21325	498
Control-12_D0	bPB3	12374	339	18122	495
Control-19_D0	bPB4	12818	263	19793	520
Control-20_D0	bPB5	7165	167	14434	387
Control-3_D0	bPB6	17729	481	20169	490
Control-5_D0	bPB7	11567	262	17717	434
Control-7_D0	bPB8	6882	180	14672	363
Control-8_D0	bPB9	13226	303	22474	563
Control-9_D0	bPB10	12303	283	23398	580
Control-10-V3D21	tPB1	11721	248	24825	573
Control-11-V3D21	tPB2	15914	291	26967	625
Control-12-V3D21	tPB3	13358	301	23897	551
Control-19-V3D21	tPB4	9631	267	18482	458
Control-20-V3D21	tPB5	10203	249	18767	485
Control-3-V3D21	tPB6	11205	287	19593	454
Control-5-V3D21	tPB7	10986	332	16209	443
Control-7-V3D21	tPB8	12913	261	21655	520
Control-8-V3D21	tPB9	13549	335	26762	617
Control-9-V3D21	tPB10	13784	304	22051	526
Total		518331	12426	859733	21074

## Sheet: S2
Supplementary file 1.2: List of assigned proteins with main functional categories, sub-functional categories and pathway based on KEGG Orthology (KO) database
Protein IDs	KO IDs	Main functional categories	Sub-functional categories	Pathways
R6HKY4	K00001	Metabolism	Carbohydrate metabolism	Glycolysis / Gluconeogenesis
A0A5M6A4C6	K00001	Metabolism	Carbohydrate metabolism	Glycolysis / Gluconeogenesis
A0A415BRG9	K00001	Metabolism	Carbohydrate metabolism	Glycolysis / Gluconeogenesis
I9BKA6	K00001	Metabolism	Carbohydrate metabolism	Glycolysis / Gluconeogenesis
K9DY30	K00001	Metabolism	Carbohydrate metabolism	Glycolysis / Gluconeogenesis
A0A7X7IG98	K00001	Metabolism	Carbohydrate metabolism	Glycolysis / Gluconeogenesis
A0A415TI32	K00001	Metabolism	Carbohydrate metabolism	Glycolysis / Gluconeogenesis
E2SNU4	K00001	Metabolism	Carbohydrate metabolism	Glycolysis / Gluconeogenesis
U2R329	K00001	Metabolism	Carbohydrate metabolism	Glycolysis / Gluconeogenesis
A0A7W8FWC1	K00001	Metabolism	Carbohydrate metabolism	Glycolysis / Gluconeogenesis
A0A110A6M8	K00001	Metabolism	Carbohydrate metabolism	Glycolysis / Gluconeogenesis
R5W3T6	K00001	Metabolism	Carbohydrate metabolism	Glycolysis / Gluconeogenesis
G5HA29	K00001	Metabolism	Carbohydrate metabolism	Glycolysis / Gluconeogenesis
B0MT98	K00001	Metabolism	Carbohydrate metabolism	Glycolysis / Gluconeogenesis
A0A6S6YBD4	K00001	Metabolism	Carbohydrate metabolism	Glycolysis / Gluconeogenesis
A0A6N3EAI2	K00001	Metabolism	Carbohydrate metabolism	Glycolysis / Gluconeogenesis
D4M2W8	K00002	Metabolism	Carbohydrate metabolism	Glycolysis / Gluconeogenesis
G4Q7T9	K00016	Metabolism	Carbohydrate metabolism	Glycolysis / Gluconeogenesis
A0A316S8I2	K00016	Metabolism	Carbohydrate metabolism	Glycolysis / Gluconeogenesis
C0WAA8	K00016	Metabolism	Carbohydrate metabolism	Glycolysis / Gluconeogenesis
R6I8W4	K00016	Metabolism	Carbohydrate metabolism	Glycolysis / Gluconeogenesis
D2RK05	K00016	Metabolism	Carbohydrate metabolism	Glycolysis / Gluconeogenesis
R5C932	K00016	Metabolism	Carbohydrate metabolism	Glycolysis / Gluconeogenesis
A0A3C0ASP2	K00016	Metabolism	Carbohydrate metabolism	Glycolysis / Gluconeogenesis
A0A430FLH4	K00016	Metabolism	Carbohydrate metabolism	Glycolysis / Gluconeogenesis
A0A6L9SRZ8	K00016	Metabolism	Carbohydrate metabolism	Glycolysis / Gluconeogenesis
A0A7K3TJE7	K00016	Metabolism	Carbohydrate metabolism	Glycolysis / Gluconeogenesis
B7GQV0	K00016	Metabolism	Carbohydrate metabolism	Glycolysis / Gluconeogenesis
M4RFA5	K00016	Metabolism	Carbohydrate metabolism	Glycolysis / Gluconeogenesis
C0BUC6	K00016	Metabolism	Carbohydrate metabolism	Glycolysis / Gluconeogenesis
A0A072N8I6	K00016	Metabolism	Carbohydrate metabolism	Glycolysis / Gluconeogenesis
A0A3R6VRU9	K00016	Metabolism	Carbohydrate metabolism	Glycolysis / Gluconeogenesis
A0A7V6JKA5	K00016	Metabolism	Carbohydrate metabolism	Glycolysis / Gluconeogenesis
A0A3R6QGX4	K00016	Metabolism	Carbohydrate metabolism	Glycolysis / Gluconeogenesis
A0A7X6Z0S8	K00016	Metabolism	Carbohydrate metabolism	Glycolysis / Gluconeogenesis
R6NDY6	K00016	Metabolism	Carbohydrate metabolism	Glycolysis / Gluconeogenesis
R5JUP5	K00016	Metabolism	Carbohydrate metabolism	Glycolysis / Gluconeogenesis
A0A143XCP2	K00016	Metabolism	Carbohydrate metabolism	Glycolysis / Gluconeogenesis
A0A5K1IUH3	K00016	Metabolism	Carbohydrate metabolism	Glycolysis / Gluconeogenesis
C4F995	K00016	Metabolism	Carbohydrate metabolism	Glycolysis / Gluconeogenesis
R7D3G1	K00016	Metabolism	Carbohydrate metabolism	Glycolysis / Gluconeogenesis
A0A7W5D1R5	K00016	Metabolism	Carbohydrate metabolism	Glycolysis / Gluconeogenesis
A0A425VTZ5	K00016	Metabolism	Carbohydrate metabolism	Glycolysis / Gluconeogenesis
A0A425WJG7	K00016	Metabolism	Carbohydrate metabolism	Glycolysis / Gluconeogenesis
A0A4S2F404	K00016	Metabolism	Carbohydrate metabolism	Glycolysis / Gluconeogenesis
A0A8T8UIY0	K00016	Metabolism	Carbohydrate metabolism	Glycolysis / Gluconeogenesis
R6UPZ4	K00016	Metabolism	Carbohydrate metabolism	Glycolysis / Gluconeogenesis
A0A417JHG1	K00016	Metabolism	Carbohydrate metabolism	Glycolysis / Gluconeogenesis
A0A417JKP5	K00016	Metabolism	Carbohydrate metabolism	Glycolysis / Gluconeogenesis
A8RE77	K00016	Metabolism	Carbohydrate metabolism	Glycolysis / Gluconeogenesis
B0N1N0	K00016	Metabolism	Carbohydrate metabolism	Glycolysis / Gluconeogenesis
A0A3E3E5N9	K00016	Metabolism	Carbohydrate metabolism	Glycolysis / Gluconeogenesis
A0A1C5YE08	K00016	Metabolism	Carbohydrate metabolism	Glycolysis / Gluconeogenesis
A0A351PDM3	K00016	Metabolism	Carbohydrate metabolism	Glycolysis / Gluconeogenesis
A0A412HYF3	K00016	Metabolism	Carbohydrate metabolism	Glycolysis / Gluconeogenesis
A0A413P5N8	K00016	Metabolism	Carbohydrate metabolism	Glycolysis / Gluconeogenesis
A0A413SZL4	K00016	Metabolism	Carbohydrate metabolism	Glycolysis / Gluconeogenesis
A0A7G9GJK1	K00016	Metabolism	Carbohydrate metabolism	Glycolysis / Gluconeogenesis
A0A7G9GTJ4	K00016	Metabolism	Carbohydrate metabolism	Glycolysis / Gluconeogenesis
R6JQW5	K00016	Metabolism	Carbohydrate metabolism	Glycolysis / Gluconeogenesis
R7G957	K00016	Metabolism	Carbohydrate metabolism	Glycolysis / Gluconeogenesis
A0A425W5N6	K00016	Metabolism	Carbohydrate metabolism	Glycolysis / Gluconeogenesis
A0A3C2AUW9	K00016	Metabolism	Carbohydrate metabolism	Glycolysis / Gluconeogenesis
A0A3D2TSQ0	K00016	Metabolism	Carbohydrate metabolism	Glycolysis / Gluconeogenesis
A0A174IFG9	K00016	Metabolism	Carbohydrate metabolism	Glycolysis / Gluconeogenesis
A0A3D0M865	K00016	Metabolism	Carbohydrate metabolism	Glycolysis / Gluconeogenesis
A0A417UPV7	K00016	Metabolism	Carbohydrate metabolism	Glycolysis / Gluconeogenesis
A0A4R4FDB8	K00016	Metabolism	Carbohydrate metabolism	Glycolysis / Gluconeogenesis
F7JWA4	K00016	Metabolism	Carbohydrate metabolism	Glycolysis / Gluconeogenesis
J9VYG2	K00016	Metabolism	Carbohydrate metabolism	Glycolysis / Gluconeogenesis
T2A506	K00016	Metabolism	Carbohydrate metabolism	Glycolysis / Gluconeogenesis
A0A0R1SML8	K00016	Metabolism	Carbohydrate metabolism	Glycolysis / Gluconeogenesis
A0A854ZFD3	K00016	Metabolism	Carbohydrate metabolism	Glycolysis / Gluconeogenesis
A0A317GHT3	K00016	Metabolism	Carbohydrate metabolism	Glycolysis / Gluconeogenesis
A0A0R1LX69	K00016	Metabolism	Carbohydrate metabolism	Glycolysis / Gluconeogenesis
A0A0A1GVA9	K00016	Metabolism	Carbohydrate metabolism	Glycolysis / Gluconeogenesis
A0A0R1HYN5	K00016	Metabolism	Carbohydrate metabolism	Glycolysis / Gluconeogenesis
A0A417ZGQ3	K00016	Metabolism	Carbohydrate metabolism	Glycolysis / Gluconeogenesis
A0A5P0ZF56	K00016	Metabolism	Carbohydrate metabolism	Glycolysis / Gluconeogenesis
A0A2G9VIA0	K00016	Metabolism	Carbohydrate metabolism	Glycolysis / Gluconeogenesis
A0A5P1X4Z7	K00016	Metabolism	Carbohydrate metabolism	Glycolysis / Gluconeogenesis
A0A5P8Q5G1	K00016	Metabolism	Carbohydrate metabolism	Glycolysis / Gluconeogenesis
A0A0R2JU22	K00016	Metabolism	Carbohydrate metabolism	Glycolysis / Gluconeogenesis
A0A0R2GUL1	K00016	Metabolism	Carbohydrate metabolism	Glycolysis / Gluconeogenesis
A0A0R2A921	K00016	Metabolism	Carbohydrate metabolism	Glycolysis / Gluconeogenesis
A0A0R2NI62	K00016	Metabolism	Carbohydrate metabolism	Glycolysis / Gluconeogenesis
A0A1G6C3E2	K00016	Metabolism	Carbohydrate metabolism	Glycolysis / Gluconeogenesis
A0A1W6WFV1	K00016	Metabolism	Carbohydrate metabolism	Glycolysis / Gluconeogenesis
Q9CGG8	K00016	Metabolism	Carbohydrate metabolism	Glycolysis / Gluconeogenesis
Q9CII4	K00016	Metabolism	Carbohydrate metabolism	Glycolysis / Gluconeogenesis
Q01462	K00016	Metabolism	Carbohydrate metabolism	Glycolysis / Gluconeogenesis
P0CI34	K00016	Metabolism	Carbohydrate metabolism	Glycolysis / Gluconeogenesis
A4W1K6	K00016	Metabolism	Carbohydrate metabolism	Glycolysis / Gluconeogenesis
B9DS53	K00016	Metabolism	Carbohydrate metabolism	Glycolysis / Gluconeogenesis
P26283	K00016	Metabolism	Carbohydrate metabolism	Glycolysis / Gluconeogenesis
Q60009	K00016	Metabolism	Carbohydrate metabolism	Glycolysis / Gluconeogenesis
Q8E5N4	K00016	Metabolism	Carbohydrate metabolism	Glycolysis / Gluconeogenesis
A0A316LK16	K00016	Metabolism	Carbohydrate metabolism	Glycolysis / Gluconeogenesis
H1D2W1	K00016	Metabolism	Carbohydrate metabolism	Glycolysis / Gluconeogenesis
A0A346AZY7	K00016	Metabolism	Carbohydrate metabolism	Glycolysis / Gluconeogenesis
A0A496P8V7	K00016	Metabolism	Carbohydrate metabolism	Glycolysis / Gluconeogenesis
W1V722	K00016	Metabolism	Carbohydrate metabolism	Glycolysis / Gluconeogenesis
D3LTV8	K00016	Metabolism	Carbohydrate metabolism	Glycolysis / Gluconeogenesis
V5T6H4	K00121	Metabolism	Carbohydrate metabolism	Glycolysis / Gluconeogenesis
A0A086ZH51	K00121	Metabolism	Carbohydrate metabolism	Glycolysis / Gluconeogenesis
A0A366KBL0	K00121	Metabolism	Carbohydrate metabolism	Glycolysis / Gluconeogenesis
A0A261EPF4	K00121	Metabolism	Carbohydrate metabolism	Glycolysis / Gluconeogenesis
Q3Z550	K00121	Metabolism	Carbohydrate metabolism	Glycolysis / Gluconeogenesis
A0A829ZFA4	K00121	Metabolism	Carbohydrate metabolism	Glycolysis / Gluconeogenesis
A0A3D2QE75	K00128	Metabolism	Carbohydrate metabolism	Glycolysis / Gluconeogenesis
A0A415EKZ2	K00128	Metabolism	Carbohydrate metabolism	Glycolysis / Gluconeogenesis
E8LG45	K00128	Metabolism	Carbohydrate metabolism	Glycolysis / Gluconeogenesis
A0A7C1HTH5	K00128	Metabolism	Carbohydrate metabolism	Glycolysis / Gluconeogenesis
A0A0S8KS79	K00128	Metabolism	Carbohydrate metabolism	Glycolysis / Gluconeogenesis
R5Y707	K00128	Metabolism	Carbohydrate metabolism	Glycolysis / Gluconeogenesis
A0A7X9BI68	K00128	Metabolism	Carbohydrate metabolism	Glycolysis / Gluconeogenesis
A0A087BAD2	K00128	Metabolism	Carbohydrate metabolism	Glycolysis / Gluconeogenesis
A0A261FZC7	K00128	Metabolism	Carbohydrate metabolism	Glycolysis / Gluconeogenesis
A0A2N5IS82	K00128	Metabolism	Carbohydrate metabolism	Glycolysis / Gluconeogenesis
A0A430FNH2	K00128	Metabolism	Carbohydrate metabolism	Glycolysis / Gluconeogenesis
A0A430FRX2	K00128	Metabolism	Carbohydrate metabolism	Glycolysis / Gluconeogenesis
K2LF47	K00128	Metabolism	Carbohydrate metabolism	Glycolysis / Gluconeogenesis
V6XZW8	K00128	Metabolism	Carbohydrate metabolism	Glycolysis / Gluconeogenesis
A0A2I0N2P7	K00128	Metabolism	Carbohydrate metabolism	Glycolysis / Gluconeogenesis
A0A417PA17	K00128	Metabolism	Carbohydrate metabolism	Glycolysis / Gluconeogenesis
A0A7X8G8X7	K00128	Metabolism	Carbohydrate metabolism	Glycolysis / Gluconeogenesis
A0A841KV40	K00128	Metabolism	Carbohydrate metabolism	Glycolysis / Gluconeogenesis
A0A1C6B0I0	K00128	Metabolism	Carbohydrate metabolism	Glycolysis / Gluconeogenesis
A0A3C0SN66	K00128	Metabolism	Carbohydrate metabolism	Glycolysis / Gluconeogenesis
J7TA07	K00128	Metabolism	Carbohydrate metabolism	Glycolysis / Gluconeogenesis
R5L203	K00128	Metabolism	Carbohydrate metabolism	Glycolysis / Gluconeogenesis
R7GKV6	K00128	Metabolism	Carbohydrate metabolism	Glycolysis / Gluconeogenesis
S6FIV6	K00128	Metabolism	Carbohydrate metabolism	Glycolysis / Gluconeogenesis
R5ZNJ4	K00128	Metabolism	Carbohydrate metabolism	Glycolysis / Gluconeogenesis
A0A425WID4	K00128	Metabolism	Carbohydrate metabolism	Glycolysis / Gluconeogenesis
A0A4S2EWV0	K00128	Metabolism	Carbohydrate metabolism	Glycolysis / Gluconeogenesis
A0A1Y3UDY0	K00128	Metabolism	Carbohydrate metabolism	Glycolysis / Gluconeogenesis
A0A3D1WQM3	K00128	Metabolism	Carbohydrate metabolism	Glycolysis / Gluconeogenesis
A0A415BNS7	K00128	Metabolism	Carbohydrate metabolism	Glycolysis / Gluconeogenesis
A0A415KSR8	K00128	Metabolism	Carbohydrate metabolism	Glycolysis / Gluconeogenesis
A0A5K1IG06	K00128	Metabolism	Carbohydrate metabolism	Glycolysis / Gluconeogenesis
R5ZM31	K00128	Metabolism	Carbohydrate metabolism	Glycolysis / Gluconeogenesis
A0A4T9T8C2	K00128	Metabolism	Carbohydrate metabolism	Glycolysis / Gluconeogenesis
A0A7X2NTY8	K00128	Metabolism	Carbohydrate metabolism	Glycolysis / Gluconeogenesis
A0A3P1SBD3	K00128	Metabolism	Carbohydrate metabolism	Glycolysis / Gluconeogenesis
A0A847B1T9	K00128	Metabolism	Carbohydrate metabolism	Glycolysis / Gluconeogenesis
U5FA79	K00128	Metabolism	Carbohydrate metabolism	Glycolysis / Gluconeogenesis
A0A6N8U6L1	K00128	Metabolism	Carbohydrate metabolism	Glycolysis / Gluconeogenesis
A0A415TMF1	K00128	Metabolism	Carbohydrate metabolism	Glycolysis / Gluconeogenesis
A0A6G7XX56	K00128	Metabolism	Carbohydrate metabolism	Glycolysis / Gluconeogenesis
A0A6G7Z839	K00128	Metabolism	Carbohydrate metabolism	Glycolysis / Gluconeogenesis
A0A3G9JRR7	K00128	Metabolism	Carbohydrate metabolism	Glycolysis / Gluconeogenesis
A0A4R3YUD0	K00128	Metabolism	Carbohydrate metabolism	Glycolysis / Gluconeogenesis
A0A1C6K4V6	K00128	Metabolism	Carbohydrate metabolism	Glycolysis / Gluconeogenesis
A0A143XTV4	K00128	Metabolism	Carbohydrate metabolism	Glycolysis / Gluconeogenesis
H6LKZ1	K00128	Metabolism	Carbohydrate metabolism	Glycolysis / Gluconeogenesis
A0A8T8EIJ9	K00128	Metabolism	Carbohydrate metabolism	Glycolysis / Gluconeogenesis
A0A1C5Q1S6	K00128	Metabolism	Carbohydrate metabolism	Glycolysis / Gluconeogenesis
A0A350W1I1	K00128	Metabolism	Carbohydrate metabolism	Glycolysis / Gluconeogenesis
R5ZYZ9	K00128	Metabolism	Carbohydrate metabolism	Glycolysis / Gluconeogenesis
A0A1H9I112	K00128	Metabolism	Carbohydrate metabolism	Glycolysis / Gluconeogenesis
R9N6R6	K00128	Metabolism	Carbohydrate metabolism	Glycolysis / Gluconeogenesis
A0A1Y3Y4N2	K00128	Metabolism	Carbohydrate metabolism	Glycolysis / Gluconeogenesis
A0A1Y4F5Y2	K00128	Metabolism	Carbohydrate metabolism	Glycolysis / Gluconeogenesis
A0A6N2T1X5	K00128	Metabolism	Carbohydrate metabolism	Glycolysis / Gluconeogenesis
R5X0K2	K00128	Metabolism	Carbohydrate metabolism	Glycolysis / Gluconeogenesis
U2CZ45	K00128	Metabolism	Carbohydrate metabolism	Glycolysis / Gluconeogenesis
A0A1M6GLQ4	K00128	Metabolism	Carbohydrate metabolism	Glycolysis / Gluconeogenesis
A0A849XNV8	K00128	Metabolism	Carbohydrate metabolism	Glycolysis / Gluconeogenesis
R5D6T1	K00128	Metabolism	Carbohydrate metabolism	Glycolysis / Gluconeogenesis
A0A0K8J3J3	K00128	Metabolism	Carbohydrate metabolism	Glycolysis / Gluconeogenesis
A0A3P3PYH9	K00128	Metabolism	Carbohydrate metabolism	Glycolysis / Gluconeogenesis
A0A353R993	K00128	Metabolism	Carbohydrate metabolism	Glycolysis / Gluconeogenesis
A0A396MCH6	K00128	Metabolism	Carbohydrate metabolism	Glycolysis / Gluconeogenesis
A0A4Y1WY34	K00128	Metabolism	Carbohydrate metabolism	Glycolysis / Gluconeogenesis
G5HAZ7	K00128	Metabolism	Carbohydrate metabolism	Glycolysis / Gluconeogenesis
R5BIN7	K00128	Metabolism	Carbohydrate metabolism	Glycolysis / Gluconeogenesis
R6VMZ3	K00128	Metabolism	Carbohydrate metabolism	Glycolysis / Gluconeogenesis
A0A379MSP2	K00128	Metabolism	Carbohydrate metabolism	Glycolysis / Gluconeogenesis
A0A8J7UGL0	K00128	Metabolism	Carbohydrate metabolism	Glycolysis / Gluconeogenesis
A0A1I3R572	K00128	Metabolism	Carbohydrate metabolism	Glycolysis / Gluconeogenesis
A0A417HKD7	K00128	Metabolism	Carbohydrate metabolism	Glycolysis / Gluconeogenesis
F4XCC0	K00128	Metabolism	Carbohydrate metabolism	Glycolysis / Gluconeogenesis
A0A239ZL09	K00128	Metabolism	Carbohydrate metabolism	Glycolysis / Gluconeogenesis
A0A346AXA2	K00128	Metabolism	Carbohydrate metabolism	Glycolysis / Gluconeogenesis
W1TZG7	K00128	Metabolism	Carbohydrate metabolism	Glycolysis / Gluconeogenesis
A0A134CNR0	K00128	Metabolism	Carbohydrate metabolism	Glycolysis / Gluconeogenesis
A0A8D4UTG6	K00128	Metabolism	Carbohydrate metabolism	Glycolysis / Gluconeogenesis
S7J7D6	K00128	Metabolism	Carbohydrate metabolism	Glycolysis / Gluconeogenesis
A0A480BB24	K00128	Metabolism	Carbohydrate metabolism	Glycolysis / Gluconeogenesis
Q59931	K00131	Metabolism	Carbohydrate metabolism	Glycolysis / Gluconeogenesis
Q3C1A6	K00131	Metabolism	Carbohydrate metabolism	Glycolysis / Gluconeogenesis
A0A8I1WMY2	K00134	Metabolism	Carbohydrate metabolism	Glycolysis / Gluconeogenesis
D2RJR3	K00134	Metabolism	Carbohydrate metabolism	Glycolysis / Gluconeogenesis
G4Q2P6	K00134	Metabolism	Carbohydrate metabolism	Glycolysis / Gluconeogenesis
R7KBT3	K00134	Metabolism	Carbohydrate metabolism	Glycolysis / Gluconeogenesis
A0A1Q6R1Q3	K00134	Metabolism	Carbohydrate metabolism	Glycolysis / Gluconeogenesis
R6HP22	K00134	Metabolism	Carbohydrate metabolism	Glycolysis / Gluconeogenesis
A0A1G6P234	K00134	Metabolism	Carbohydrate metabolism	Glycolysis / Gluconeogenesis
A0A1Y4HDC4	K00134	Metabolism	Carbohydrate metabolism	Glycolysis / Gluconeogenesis
G1UKU8	K00134	Metabolism	Carbohydrate metabolism	Glycolysis / Gluconeogenesis
A0A0F4M078	K00134	Metabolism	Carbohydrate metabolism	Glycolysis / Gluconeogenesis
R5B872	K00134	Metabolism	Carbohydrate metabolism	Glycolysis / Gluconeogenesis
A0A1M6NTG4	K00134	Metabolism	Carbohydrate metabolism	Glycolysis / Gluconeogenesis
A0A8T8UFR4	K00134	Metabolism	Carbohydrate metabolism	Glycolysis / Gluconeogenesis
A0A143XA92	K00134	Metabolism	Carbohydrate metabolism	Glycolysis / Gluconeogenesis
A0A4S2EUU8	K00134	Metabolism	Carbohydrate metabolism	Glycolysis / Gluconeogenesis
A0A0A8B4X5	K00134	Metabolism	Carbohydrate metabolism	Glycolysis / Gluconeogenesis
P24750	K00134	Metabolism	Carbohydrate metabolism	Glycolysis / Gluconeogenesis
P0A9B5	K00134	Metabolism	Carbohydrate metabolism	Glycolysis / Gluconeogenesis
I2BA89	K00134	Metabolism	Carbohydrate metabolism	Glycolysis / Gluconeogenesis
A0A6A4V2Q1	K00134	Metabolism	Carbohydrate metabolism	Glycolysis / Gluconeogenesis
A0A6G7ZBG9	K00134	Metabolism	Carbohydrate metabolism	Glycolysis / Gluconeogenesis
A0A8T8EIL7	K00134	Metabolism	Carbohydrate metabolism	Glycolysis / Gluconeogenesis
A0A1C6FHD4	K00134	Metabolism	Carbohydrate metabolism	Glycolysis / Gluconeogenesis
E3GJ40	K00134	Metabolism	Carbohydrate metabolism	Glycolysis / Gluconeogenesis
S0JIW7	K00134	Metabolism	Carbohydrate metabolism	Glycolysis / Gluconeogenesis
A0A3B9K6C4	K00134	Metabolism	Carbohydrate metabolism	Glycolysis / Gluconeogenesis
A0A3A6G6L6	K00134	Metabolism	Carbohydrate metabolism	Glycolysis / Gluconeogenesis
R9K8L5	K00134	Metabolism	Carbohydrate metabolism	Glycolysis / Gluconeogenesis
A0A358LUT2	K00134	Metabolism	Carbohydrate metabolism	Glycolysis / Gluconeogenesis
A0A2S2JIT7	K00134	Metabolism	Carbohydrate metabolism	Glycolysis / Gluconeogenesis
A0A6C2C2Y8	K00134	Metabolism	Carbohydrate metabolism	Glycolysis / Gluconeogenesis
A0A3B9FB95	K00134	Metabolism	Carbohydrate metabolism	Glycolysis / Gluconeogenesis
A0A432LJF9	K00134	Metabolism	Carbohydrate metabolism	Glycolysis / Gluconeogenesis
R5ZZH5	K00134	Metabolism	Carbohydrate metabolism	Glycolysis / Gluconeogenesis
R7J3N9	K00134	Metabolism	Carbohydrate metabolism	Glycolysis / Gluconeogenesis
A0A379MWA4	K00134	Metabolism	Carbohydrate metabolism	Glycolysis / Gluconeogenesis
A0A7J0B119	K00134	Metabolism	Carbohydrate metabolism	Glycolysis / Gluconeogenesis
D4INX9	K00134	Metabolism	Carbohydrate metabolism	Glycolysis / Gluconeogenesis
A0A1G4VL03	K00134	Metabolism	Carbohydrate metabolism	Glycolysis / Gluconeogenesis
A0A1I0N0P2	K00134	Metabolism	Carbohydrate metabolism	Glycolysis / Gluconeogenesis
A0A1I3K5H9	K00134	Metabolism	Carbohydrate metabolism	Glycolysis / Gluconeogenesis
A0A316BBI4	K00134	Metabolism	Carbohydrate metabolism	Glycolysis / Gluconeogenesis
A0A328UKI0	K00134	Metabolism	Carbohydrate metabolism	Glycolysis / Gluconeogenesis
Q59906	K00134	Metabolism	Carbohydrate metabolism	Glycolysis / Gluconeogenesis
A0A316LNP8	K00134	Metabolism	Carbohydrate metabolism	Glycolysis / Gluconeogenesis
G9YJH9	K00134	Metabolism	Carbohydrate metabolism	Glycolysis / Gluconeogenesis
F2BYA1	K00134	Metabolism	Carbohydrate metabolism	Glycolysis / Gluconeogenesis
H1CZI3	K00134	Metabolism	Carbohydrate metabolism	Glycolysis / Gluconeogenesis
A0A1G9SCA1	K00134	Metabolism	Carbohydrate metabolism	Glycolysis / Gluconeogenesis
D3LUY4	K00134	Metabolism	Carbohydrate metabolism	Glycolysis / Gluconeogenesis
A0A0J6WRN8	K00134	Metabolism	Carbohydrate metabolism	Glycolysis / Gluconeogenesis
F9MM44	K00134	Metabolism	Carbohydrate metabolism	Glycolysis / Gluconeogenesis
A0A1G9SCZ7	K00134	Metabolism	Carbohydrate metabolism	Glycolysis / Gluconeogenesis
P37685	K00138	Metabolism	Carbohydrate metabolism	Glycolysis / Gluconeogenesis
A0A7X8L188	K00150	Metabolism	Carbohydrate metabolism	Glycolysis / Gluconeogenesis
A0A1T4LNJ4	K00150	Metabolism	Carbohydrate metabolism	Glycolysis / Gluconeogenesis
A0A3C0P0H8	K00150	Metabolism	Carbohydrate metabolism	Glycolysis / Gluconeogenesis
A0A498RJK5	K00150	Metabolism	Carbohydrate metabolism	Glycolysis / Gluconeogenesis
A0A7G9RYY5	K00161	Metabolism	Carbohydrate metabolism	Glycolysis / Gluconeogenesis
A0A7X7AJM5	K00161	Metabolism	Carbohydrate metabolism	Glycolysis / Gluconeogenesis
A0A4Z0JR20	K00161	Metabolism	Carbohydrate metabolism	Glycolysis / Gluconeogenesis
A0A0C1M6I4	K00161	Metabolism	Carbohydrate metabolism	Glycolysis / Gluconeogenesis
A0A081BGR3	K00161	Metabolism	Carbohydrate metabolism	Glycolysis / Gluconeogenesis
A0A3D4XH14	K00161	Metabolism	Carbohydrate metabolism	Glycolysis / Gluconeogenesis
A0A4V2RQ84	K00161	Metabolism	Carbohydrate metabolism	Glycolysis / Gluconeogenesis
E7FVE3	K00162	Metabolism	Carbohydrate metabolism	Glycolysis / Gluconeogenesis
A0A1S6QG15	K00162	Metabolism	Carbohydrate metabolism	Glycolysis / Gluconeogenesis
A0A5P1X1D9	K00162	Metabolism	Carbohydrate metabolism	Glycolysis / Gluconeogenesis
A0A7X2XTQ7	K00162	Metabolism	Carbohydrate metabolism	Glycolysis / Gluconeogenesis
A0A829XFF1	K00162	Metabolism	Carbohydrate metabolism	Glycolysis / Gluconeogenesis
P0AFG9	K00163	Metabolism	Carbohydrate metabolism	Glycolysis / Gluconeogenesis
A0A3Q9S9H6	K00169	Metabolism	Carbohydrate metabolism	Glycolysis / Gluconeogenesis
A0A2T0BMG8	K00169	Metabolism	Carbohydrate metabolism	Glycolysis / Gluconeogenesis
H2JAQ6	K00169	Metabolism	Carbohydrate metabolism	Glycolysis / Gluconeogenesis
A0A1V1RH06	K00169	Metabolism	Carbohydrate metabolism	Glycolysis / Gluconeogenesis
A0A1V1RHU2	K00169	Metabolism	Carbohydrate metabolism	Glycolysis / Gluconeogenesis
A0A7W5D2P0	K00169	Metabolism	Carbohydrate metabolism	Glycolysis / Gluconeogenesis
B9YD57	K00169	Metabolism	Carbohydrate metabolism	Glycolysis / Gluconeogenesis
B1C6K8	K00169	Metabolism	Carbohydrate metabolism	Glycolysis / Gluconeogenesis
U2QX83	K00169	Metabolism	Carbohydrate metabolism	Glycolysis / Gluconeogenesis
A0A1Y4B6S3	K00169	Metabolism	Carbohydrate metabolism	Glycolysis / Gluconeogenesis
A0A7U9RVW9	K00169	Metabolism	Carbohydrate metabolism	Glycolysis / Gluconeogenesis
A0A1H8ZL00	K00169	Metabolism	Carbohydrate metabolism	Glycolysis / Gluconeogenesis
A0A6S6XLG5	K00169	Metabolism	Carbohydrate metabolism	Glycolysis / Gluconeogenesis
A0A1G4VZ18	K00169	Metabolism	Carbohydrate metabolism	Glycolysis / Gluconeogenesis
A0A1G9RPT6	K00169	Metabolism	Carbohydrate metabolism	Glycolysis / Gluconeogenesis
A0A847YSM5	K00169	Metabolism	Carbohydrate metabolism	Glycolysis / Gluconeogenesis
R5TF63	K00170	Metabolism	Carbohydrate metabolism	Glycolysis / Gluconeogenesis
R5KJ49	K00170	Metabolism	Carbohydrate metabolism	Glycolysis / Gluconeogenesis
Q890W0	K00170	Metabolism	Carbohydrate metabolism	Glycolysis / Gluconeogenesis
A0A7C6SLG6	K00170	Metabolism	Carbohydrate metabolism	Glycolysis / Gluconeogenesis
A0A6N9P8R3	K00170	Metabolism	Carbohydrate metabolism	Glycolysis / Gluconeogenesis
A0A143XCM8	K00170	Metabolism	Carbohydrate metabolism	Glycolysis / Gluconeogenesis
A0A7W5D3A3	K00170	Metabolism	Carbohydrate metabolism	Glycolysis / Gluconeogenesis
A0A7U9N125	K00170	Metabolism	Carbohydrate metabolism	Glycolysis / Gluconeogenesis
A0A7U9WZ24	K00170	Metabolism	Carbohydrate metabolism	Glycolysis / Gluconeogenesis
A0A7X2N473	K00171	Metabolism	Carbohydrate metabolism	Glycolysis / Gluconeogenesis
A0A417BSV2	K00172	Metabolism	Carbohydrate metabolism	Glycolysis / Gluconeogenesis
A0A1V1RH62	K00172	Metabolism	Carbohydrate metabolism	Glycolysis / Gluconeogenesis
A0A847Z1U7	K00172	Metabolism	Carbohydrate metabolism	Glycolysis / Gluconeogenesis
R9MCI1	K00172	Metabolism	Carbohydrate metabolism	Glycolysis / Gluconeogenesis
A0A6L9HG21	K00172	Metabolism	Carbohydrate metabolism	Glycolysis / Gluconeogenesis
R6IA16	K00174	Metabolism	Carbohydrate metabolism	Glycolysis / Gluconeogenesis
G4Q2Y0	K00174	Metabolism	Carbohydrate metabolism	Glycolysis / Gluconeogenesis
G4Q466	K00174	Metabolism	Carbohydrate metabolism	Glycolysis / Gluconeogenesis
A0A415EKY9	K00174	Metabolism	Carbohydrate metabolism	Glycolysis / Gluconeogenesis
A0A1Q6HZV3	K00174	Metabolism	Carbohydrate metabolism	Glycolysis / Gluconeogenesis
A0A412YJ63	K00174	Metabolism	Carbohydrate metabolism	Glycolysis / Gluconeogenesis
F7M435	K00174	Metabolism	Carbohydrate metabolism	Glycolysis / Gluconeogenesis
R5SBY2	K00174	Metabolism	Carbohydrate metabolism	Glycolysis / Gluconeogenesis
A0A6N8BZ98	K00174	Metabolism	Carbohydrate metabolism	Glycolysis / Gluconeogenesis
A0A316M491	K00174	Metabolism	Carbohydrate metabolism	Glycolysis / Gluconeogenesis
A0A6N7SUB0	K00174	Metabolism	Carbohydrate metabolism	Glycolysis / Gluconeogenesis
A0A1H3JMV6	K00174	Metabolism	Carbohydrate metabolism	Glycolysis / Gluconeogenesis
A0A7X6Y5F4	K00174	Metabolism	Carbohydrate metabolism	Glycolysis / Gluconeogenesis
A0A7X7AQY2	K00174	Metabolism	Carbohydrate metabolism	Glycolysis / Gluconeogenesis
T0PRH2	K00174	Metabolism	Carbohydrate metabolism	Glycolysis / Gluconeogenesis
A0A7X7N3R8	K00174	Metabolism	Carbohydrate metabolism	Glycolysis / Gluconeogenesis
A0A6A4UV95	K00174	Metabolism	Carbohydrate metabolism	Glycolysis / Gluconeogenesis
A0A3D0FXY6	K00174	Metabolism	Carbohydrate metabolism	Glycolysis / Gluconeogenesis
A0A3D4VSA5	K00174	Metabolism	Carbohydrate metabolism	Glycolysis / Gluconeogenesis
R5GYU4	K00174	Metabolism	Carbohydrate metabolism	Glycolysis / Gluconeogenesis
A0A847Z5M1	K00174	Metabolism	Carbohydrate metabolism	Glycolysis / Gluconeogenesis
A0A1F2PIH3	K00174	Metabolism	Carbohydrate metabolism	Glycolysis / Gluconeogenesis
A0A1T4MVD9	K00174	Metabolism	Carbohydrate metabolism	Glycolysis / Gluconeogenesis
A0A6S6QY74	K00174	Metabolism	Carbohydrate metabolism	Glycolysis / Gluconeogenesis
W5QTF8	K00174	Metabolism	Carbohydrate metabolism	Glycolysis / Gluconeogenesis
A0A5P8E9S9	K00174	Metabolism	Carbohydrate metabolism	Glycolysis / Gluconeogenesis
A0A3D1KFD5	K00174	Metabolism	Carbohydrate metabolism	Glycolysis / Gluconeogenesis
A0A133QJJ3	K00174	Metabolism	Carbohydrate metabolism	Glycolysis / Gluconeogenesis
R5FG13	K00174	Metabolism	Carbohydrate metabolism	Glycolysis / Gluconeogenesis
E1GUA0	K00174	Metabolism	Carbohydrate metabolism	Glycolysis / Gluconeogenesis
R7HQX6	K00174	Metabolism	Carbohydrate metabolism	Glycolysis / Gluconeogenesis
R7IZE3	K00174	Metabolism	Carbohydrate metabolism	Glycolysis / Gluconeogenesis
A0A359G3S4	K00174	Metabolism	Carbohydrate metabolism	Glycolysis / Gluconeogenesis
A0A3D0F3P1	K00174	Metabolism	Carbohydrate metabolism	Glycolysis / Gluconeogenesis
A0A3D4XDR9	K00174	Metabolism	Carbohydrate metabolism	Glycolysis / Gluconeogenesis
A0A359G5C4	K00174	Metabolism	Carbohydrate metabolism	Glycolysis / Gluconeogenesis
R6VUZ1	K00174	Metabolism	Carbohydrate metabolism	Glycolysis / Gluconeogenesis
R6X978	K00174	Metabolism	Carbohydrate metabolism	Glycolysis / Gluconeogenesis
A0A1G4PEK1	K00174	Metabolism	Carbohydrate metabolism	Glycolysis / Gluconeogenesis
A0A1I3LVL5	K00174	Metabolism	Carbohydrate metabolism	Glycolysis / Gluconeogenesis
A0A498R2I8	K00174	Metabolism	Carbohydrate metabolism	Glycolysis / Gluconeogenesis
A0A498RBJ2	K00174	Metabolism	Carbohydrate metabolism	Glycolysis / Gluconeogenesis
A0A498RE41	K00174	Metabolism	Carbohydrate metabolism	Glycolysis / Gluconeogenesis
W1V4A6	K00174	Metabolism	Carbohydrate metabolism	Glycolysis / Gluconeogenesis
W1WM12	K00174	Metabolism	Carbohydrate metabolism	Glycolysis / Gluconeogenesis
C9LNZ3	K00174	Metabolism	Carbohydrate metabolism	Glycolysis / Gluconeogenesis
A0A349N2Y4	K00174	Metabolism	Carbohydrate metabolism	Glycolysis / Gluconeogenesis
R6AR85	K00174	Metabolism	Carbohydrate metabolism	Glycolysis / Gluconeogenesis
R7M252	K00175	Metabolism	Carbohydrate metabolism	Glycolysis / Gluconeogenesis
E8LGW9	K00175	Metabolism	Carbohydrate metabolism	Glycolysis / Gluconeogenesis
A0A316SE12	K00175	Metabolism	Carbohydrate metabolism	Glycolysis / Gluconeogenesis
W4UTF4	K00175	Metabolism	Carbohydrate metabolism	Glycolysis / Gluconeogenesis
A0A7C1VD70	K00175	Metabolism	Carbohydrate metabolism	Glycolysis / Gluconeogenesis
A0A7C6UX09	K00175	Metabolism	Carbohydrate metabolism	Glycolysis / Gluconeogenesis
A0A353J2Y5	K00175	Metabolism	Carbohydrate metabolism	Glycolysis / Gluconeogenesis
A0A7X6TXY2	K00175	Metabolism	Carbohydrate metabolism	Glycolysis / Gluconeogenesis
A0A844J3J3	K00175	Metabolism	Carbohydrate metabolism	Glycolysis / Gluconeogenesis
A0A1I2JP10	K00175	Metabolism	Carbohydrate metabolism	Glycolysis / Gluconeogenesis
A0A1V1RFS9	K00175	Metabolism	Carbohydrate metabolism	Glycolysis / Gluconeogenesis
A0A3N0AD40	K00175	Metabolism	Carbohydrate metabolism	Glycolysis / Gluconeogenesis
A0A3D0G158	K00175	Metabolism	Carbohydrate metabolism	Glycolysis / Gluconeogenesis
A0A3D4VR94	K00175	Metabolism	Carbohydrate metabolism	Glycolysis / Gluconeogenesis
A0A0X8V978	K00175	Metabolism	Carbohydrate metabolism	Glycolysis / Gluconeogenesis
A0A1M7FTX1	K00175	Metabolism	Carbohydrate metabolism	Glycolysis / Gluconeogenesis
D3IIF2	K00175	Metabolism	Carbohydrate metabolism	Glycolysis / Gluconeogenesis
A0A3D1CZL3	K00175	Metabolism	Carbohydrate metabolism	Glycolysis / Gluconeogenesis
R5HXP4	K00175	Metabolism	Carbohydrate metabolism	Glycolysis / Gluconeogenesis
A0A4Y1WW55	K00175	Metabolism	Carbohydrate metabolism	Glycolysis / Gluconeogenesis
A0A3D0F3N4	K00175	Metabolism	Carbohydrate metabolism	Glycolysis / Gluconeogenesis
A0A1I3K482	K00175	Metabolism	Carbohydrate metabolism	Glycolysis / Gluconeogenesis
A0A847YMT5	K00175	Metabolism	Carbohydrate metabolism	Glycolysis / Gluconeogenesis
A0A0J6WXE2	K00175	Metabolism	Carbohydrate metabolism	Glycolysis / Gluconeogenesis
F9N3B2	K00175	Metabolism	Carbohydrate metabolism	Glycolysis / Gluconeogenesis
A0A847YLY1	K00175	Metabolism	Carbohydrate metabolism	Glycolysis / Gluconeogenesis
A0A316S8A2	K00382	Metabolism	Carbohydrate metabolism	Glycolysis / Gluconeogenesis
R6S0Z0	K00382	Metabolism	Carbohydrate metabolism	Glycolysis / Gluconeogenesis
A0A1Y4VJZ0	K00382	Metabolism	Carbohydrate metabolism	Glycolysis / Gluconeogenesis
A0A3C0E9C2	K00382	Metabolism	Carbohydrate metabolism	Glycolysis / Gluconeogenesis
A0A416W1N4	K00382	Metabolism	Carbohydrate metabolism	Glycolysis / Gluconeogenesis
D7IAT4	K00382	Metabolism	Carbohydrate metabolism	Glycolysis / Gluconeogenesis
K9DYA7	K00382	Metabolism	Carbohydrate metabolism	Glycolysis / Gluconeogenesis
R5ETK6	K00382	Metabolism	Carbohydrate metabolism	Glycolysis / Gluconeogenesis
R6Z3K4	K00382	Metabolism	Carbohydrate metabolism	Glycolysis / Gluconeogenesis
C3RFA6	K00382	Metabolism	Carbohydrate metabolism	Glycolysis / Gluconeogenesis
U6R7W0	K00382	Metabolism	Carbohydrate metabolism	Glycolysis / Gluconeogenesis
W4UQR6	K00382	Metabolism	Carbohydrate metabolism	Glycolysis / Gluconeogenesis
A0A5N6RYQ3	K00382	Metabolism	Carbohydrate metabolism	Glycolysis / Gluconeogenesis
A0A8G0F290	K00382	Metabolism	Carbohydrate metabolism	Glycolysis / Gluconeogenesis
A0A261F3A4	K00382	Metabolism	Carbohydrate metabolism	Glycolysis / Gluconeogenesis
A0A087BCW9	K00382	Metabolism	Carbohydrate metabolism	Glycolysis / Gluconeogenesis
A0A7V8HQW3	K00382	Metabolism	Carbohydrate metabolism	Glycolysis / Gluconeogenesis
A0A0L7AWW9	K00382	Metabolism	Carbohydrate metabolism	Glycolysis / Gluconeogenesis
A0A261G496	K00382	Metabolism	Carbohydrate metabolism	Glycolysis / Gluconeogenesis
A0A2A2EKF2	K00382	Metabolism	Carbohydrate metabolism	Glycolysis / Gluconeogenesis
A0A318M090	K00382	Metabolism	Carbohydrate metabolism	Glycolysis / Gluconeogenesis
K2MWV9	K00382	Metabolism	Carbohydrate metabolism	Glycolysis / Gluconeogenesis
M4RET4	K00382	Metabolism	Carbohydrate metabolism	Glycolysis / Gluconeogenesis
A0A7V7AAL0	K00382	Metabolism	Carbohydrate metabolism	Glycolysis / Gluconeogenesis
A0A7X8W1H1	K00382	Metabolism	Carbohydrate metabolism	Glycolysis / Gluconeogenesis
A0A8S0YG67	K00382	Metabolism	Carbohydrate metabolism	Glycolysis / Gluconeogenesis
A0A0D8IHG2	K00382	Metabolism	Carbohydrate metabolism	Glycolysis / Gluconeogenesis
A0A1C5KMT2	K00382	Metabolism	Carbohydrate metabolism	Glycolysis / Gluconeogenesis
A0A386H747	K00382	Metabolism	Carbohydrate metabolism	Glycolysis / Gluconeogenesis
A0A1T5ME73	K00382	Metabolism	Carbohydrate metabolism	Glycolysis / Gluconeogenesis
P0A9P3	K00382	Metabolism	Carbohydrate metabolism	Glycolysis / Gluconeogenesis
A0A3D2W747	K00382	Metabolism	Carbohydrate metabolism	Glycolysis / Gluconeogenesis
A0A7X6WIW2	K00382	Metabolism	Carbohydrate metabolism	Glycolysis / Gluconeogenesis
A0A1M4VZB8	K00382	Metabolism	Carbohydrate metabolism	Glycolysis / Gluconeogenesis
A0A1M4Y001	K00382	Metabolism	Carbohydrate metabolism	Glycolysis / Gluconeogenesis
A0A1I7GP17	K00382	Metabolism	Carbohydrate metabolism	Glycolysis / Gluconeogenesis
A0A7X9N534	K00382	Metabolism	Carbohydrate metabolism	Glycolysis / Gluconeogenesis
S5NUU4	K00382	Metabolism	Carbohydrate metabolism	Glycolysis / Gluconeogenesis
F8NC67	K00382	Metabolism	Carbohydrate metabolism	Glycolysis / Gluconeogenesis
R5CL37	K00382	Metabolism	Carbohydrate metabolism	Glycolysis / Gluconeogenesis
A0A5P8E489	K00382	Metabolism	Carbohydrate metabolism	Glycolysis / Gluconeogenesis
A0A5B3GQ28	K00382	Metabolism	Carbohydrate metabolism	Glycolysis / Gluconeogenesis
A0A7J0AXB7	K00382	Metabolism	Carbohydrate metabolism	Glycolysis / Gluconeogenesis
A0A8B3C5W4	K00382	Metabolism	Carbohydrate metabolism	Glycolysis / Gluconeogenesis
B0MSW5	K00382	Metabolism	Carbohydrate metabolism	Glycolysis / Gluconeogenesis
R5I2Y2	K00382	Metabolism	Carbohydrate metabolism	Glycolysis / Gluconeogenesis
R7JIM2	K00382	Metabolism	Carbohydrate metabolism	Glycolysis / Gluconeogenesis
A0A351ARS5	K00382	Metabolism	Carbohydrate metabolism	Glycolysis / Gluconeogenesis
R6XSK2	K00382	Metabolism	Carbohydrate metabolism	Glycolysis / Gluconeogenesis
A0A1I3LLZ4	K00382	Metabolism	Carbohydrate metabolism	Glycolysis / Gluconeogenesis
A0A416ZAS6	K00382	Metabolism	Carbohydrate metabolism	Glycolysis / Gluconeogenesis
A0A847YWM9	K00382	Metabolism	Carbohydrate metabolism	Glycolysis / Gluconeogenesis
U7UT48	K00382	Metabolism	Carbohydrate metabolism	Glycolysis / Gluconeogenesis
A0A0S8KVJ7	K00627	Metabolism	Carbohydrate metabolism	Glycolysis / Gluconeogenesis
A0A351M242	K00627	Metabolism	Carbohydrate metabolism	Glycolysis / Gluconeogenesis
A0A658JIY9	K00627	Metabolism	Carbohydrate metabolism	Glycolysis / Gluconeogenesis
A0A7X6U7G1	K00627	Metabolism	Carbohydrate metabolism	Glycolysis / Gluconeogenesis
A0A7X6X6Y8	K00627	Metabolism	Carbohydrate metabolism	Glycolysis / Gluconeogenesis
A0A2G2M6W1	K00627	Metabolism	Carbohydrate metabolism	Glycolysis / Gluconeogenesis
A0A841KZZ2	K00627	Metabolism	Carbohydrate metabolism	Glycolysis / Gluconeogenesis
A0A0D8IF33	K00627	Metabolism	Carbohydrate metabolism	Glycolysis / Gluconeogenesis
A0A0H3J4U1	K00627	Metabolism	Carbohydrate metabolism	Glycolysis / Gluconeogenesis
A0A162QZT7	K00627	Metabolism	Carbohydrate metabolism	Glycolysis / Gluconeogenesis
A0A3M0S018	K00627	Metabolism	Carbohydrate metabolism	Glycolysis / Gluconeogenesis
A0A7X6TYR0	K00627	Metabolism	Carbohydrate metabolism	Glycolysis / Gluconeogenesis
A0A1T5IHC0	K00627	Metabolism	Carbohydrate metabolism	Glycolysis / Gluconeogenesis
P06959	K00627	Metabolism	Carbohydrate metabolism	Glycolysis / Gluconeogenesis
A0A3C1GVV6	K00627	Metabolism	Carbohydrate metabolism	Glycolysis / Gluconeogenesis
A0A0X8GZ60	K00627	Metabolism	Carbohydrate metabolism	Glycolysis / Gluconeogenesis
A0A6G7WZL6	K00627	Metabolism	Carbohydrate metabolism	Glycolysis / Gluconeogenesis
A0A6G7ZAD8	K00627	Metabolism	Carbohydrate metabolism	Glycolysis / Gluconeogenesis
A0A7X6T221	K00627	Metabolism	Carbohydrate metabolism	Glycolysis / Gluconeogenesis
A0A425W4R2	K00627	Metabolism	Carbohydrate metabolism	Glycolysis / Gluconeogenesis
A0A351HUL0	K00627	Metabolism	Carbohydrate metabolism	Glycolysis / Gluconeogenesis
A0A1F2PL89	K00627	Metabolism	Carbohydrate metabolism	Glycolysis / Gluconeogenesis
A0A366I844	K00627	Metabolism	Carbohydrate metabolism	Glycolysis / Gluconeogenesis
A0A1I7HUE1	K00627	Metabolism	Carbohydrate metabolism	Glycolysis / Gluconeogenesis
R5MK85	K00627	Metabolism	Carbohydrate metabolism	Glycolysis / Gluconeogenesis
A0A1C6AHU2	K00627	Metabolism	Carbohydrate metabolism	Glycolysis / Gluconeogenesis
X0PDK0	K00627	Metabolism	Carbohydrate metabolism	Glycolysis / Gluconeogenesis
A0A210P8B1	K00627	Metabolism	Carbohydrate metabolism	Glycolysis / Gluconeogenesis
A0A4Q9Y0L5	K00627	Metabolism	Carbohydrate metabolism	Glycolysis / Gluconeogenesis
A0A0R1MAQ0	K00627	Metabolism	Carbohydrate metabolism	Glycolysis / Gluconeogenesis
A0A0R2DA00	K00627	Metabolism	Carbohydrate metabolism	Glycolysis / Gluconeogenesis
G5H8J6	K00627	Metabolism	Carbohydrate metabolism	Glycolysis / Gluconeogenesis
A0A1I3LL57	K00627	Metabolism	Carbohydrate metabolism	Glycolysis / Gluconeogenesis
A0A847YNB9	K00627	Metabolism	Carbohydrate metabolism	Glycolysis / Gluconeogenesis
A0A1H0BQ85	K00627	Metabolism	Carbohydrate metabolism	Glycolysis / Gluconeogenesis
A0A8I1WM54	K00844	Metabolism	Carbohydrate metabolism	Glycolysis / Gluconeogenesis
A0A7C2QUQ1	K00844	Metabolism	Carbohydrate metabolism	Glycolysis / Gluconeogenesis
A0A1C6E4Y0	K00844	Metabolism	Carbohydrate metabolism	Glycolysis / Gluconeogenesis
A0A847QLC1	K00844	Metabolism	Carbohydrate metabolism	Glycolysis / Gluconeogenesis
A0A498R422	K00844	Metabolism	Carbohydrate metabolism	Glycolysis / Gluconeogenesis
A0A133SL94	K00844	Metabolism	Carbohydrate metabolism	Glycolysis / Gluconeogenesis
A0A1G9R5H9	K00844	Metabolism	Carbohydrate metabolism	Glycolysis / Gluconeogenesis
D3LSX1	K00844	Metabolism	Carbohydrate metabolism	Glycolysis / Gluconeogenesis
E2ZBH2	K00844	Metabolism	Carbohydrate metabolism	Glycolysis / Gluconeogenesis
S7J758	K00844	Metabolism	Carbohydrate metabolism	Glycolysis / Gluconeogenesis
B5XVU8	K00845	Metabolism	Carbohydrate metabolism	Glycolysis / Gluconeogenesis
F3ZP71	K00850	Metabolism	Carbohydrate metabolism	Glycolysis / Gluconeogenesis
R5SEA5	K00850	Metabolism	Carbohydrate metabolism	Glycolysis / Gluconeogenesis
R5Y4R2	K00850	Metabolism	Carbohydrate metabolism	Glycolysis / Gluconeogenesis
A0A8S0YFR7	K00850	Metabolism	Carbohydrate metabolism	Glycolysis / Gluconeogenesis
A0A017RXF2	K00850	Metabolism	Carbohydrate metabolism	Glycolysis / Gluconeogenesis
Q7VRK9	K00850	Metabolism	Carbohydrate metabolism	Glycolysis / Gluconeogenesis
C4K7E1	K00850	Metabolism	Carbohydrate metabolism	Glycolysis / Gluconeogenesis
A4WG81	K00850	Metabolism	Carbohydrate metabolism	Glycolysis / Gluconeogenesis
Q5PIR6	K00850	Metabolism	Carbohydrate metabolism	Glycolysis / Gluconeogenesis
A0A3D5XS27	K00850	Metabolism	Carbohydrate metabolism	Glycolysis / Gluconeogenesis
A0A7G9RY01	K00850	Metabolism	Carbohydrate metabolism	Glycolysis / Gluconeogenesis
A0A2T3FK04	K00850	Metabolism	Carbohydrate metabolism	Glycolysis / Gluconeogenesis
A0A3G9J506	K00850	Metabolism	Carbohydrate metabolism	Glycolysis / Gluconeogenesis
A0A143ZT26	K00850	Metabolism	Carbohydrate metabolism	Glycolysis / Gluconeogenesis
A0A7X8KQU6	K00850	Metabolism	Carbohydrate metabolism	Glycolysis / Gluconeogenesis
A0A3B9B6W9	K00850	Metabolism	Carbohydrate metabolism	Glycolysis / Gluconeogenesis
R6EEH3	K00850	Metabolism	Carbohydrate metabolism	Glycolysis / Gluconeogenesis
L1QCE5	K00850	Metabolism	Carbohydrate metabolism	Glycolysis / Gluconeogenesis
I0R4S3	K00850	Metabolism	Carbohydrate metabolism	Glycolysis / Gluconeogenesis
A0A1I2QLE9	K00850	Metabolism	Carbohydrate metabolism	Glycolysis / Gluconeogenesis
A0A3E3K451	K00850	Metabolism	Carbohydrate metabolism	Glycolysis / Gluconeogenesis
A0A6A8LS53	K00850	Metabolism	Carbohydrate metabolism	Glycolysis / Gluconeogenesis
A0A4V2RN22	K00850	Metabolism	Carbohydrate metabolism	Glycolysis / Gluconeogenesis
R5I8M1	K00850	Metabolism	Carbohydrate metabolism	Glycolysis / Gluconeogenesis
R5WSL7	K00850	Metabolism	Carbohydrate metabolism	Glycolysis / Gluconeogenesis
A0A1G4V6F9	K00850	Metabolism	Carbohydrate metabolism	Glycolysis / Gluconeogenesis
A3CM69	K00850	Metabolism	Carbohydrate metabolism	Glycolysis / Gluconeogenesis
A4VTS0	K00850	Metabolism	Carbohydrate metabolism	Glycolysis / Gluconeogenesis
A8AXW1	K00850	Metabolism	Carbohydrate metabolism	Glycolysis / Gluconeogenesis
B2IP53	K00850	Metabolism	Carbohydrate metabolism	Glycolysis / Gluconeogenesis
B9DSA4	K00850	Metabolism	Carbohydrate metabolism	Glycolysis / Gluconeogenesis
Q3K1E6	K00850	Metabolism	Carbohydrate metabolism	Glycolysis / Gluconeogenesis
Q8DTX6	K00850	Metabolism	Carbohydrate metabolism	Glycolysis / Gluconeogenesis
Q9L9E3	K00850	Metabolism	Carbohydrate metabolism	Glycolysis / Gluconeogenesis
A0A133S367	K00850	Metabolism	Carbohydrate metabolism	Glycolysis / Gluconeogenesis
H1D0D0	K00850	Metabolism	Carbohydrate metabolism	Glycolysis / Gluconeogenesis
R6AND6	K00850	Metabolism	Carbohydrate metabolism	Glycolysis / Gluconeogenesis
A0A1G9R1P8	K00850	Metabolism	Carbohydrate metabolism	Glycolysis / Gluconeogenesis
A0A848BVX8	K00850	Metabolism	Carbohydrate metabolism	Glycolysis / Gluconeogenesis
A0A134CP37	K00850	Metabolism	Carbohydrate metabolism	Glycolysis / Gluconeogenesis
R5BPF0	K00850	Metabolism	Carbohydrate metabolism	Glycolysis / Gluconeogenesis
F5KZ09	K00850	Metabolism	Carbohydrate metabolism	Glycolysis / Gluconeogenesis
A0A8I1WQ69	K00873	Metabolism	Carbohydrate metabolism	Glycolysis / Gluconeogenesis
R7M163	K00873	Metabolism	Carbohydrate metabolism	Glycolysis / Gluconeogenesis
A0A316S846	K00873	Metabolism	Carbohydrate metabolism	Glycolysis / Gluconeogenesis
E8LGH4	K00873	Metabolism	Carbohydrate metabolism	Glycolysis / Gluconeogenesis
R6WLM4	K00873	Metabolism	Carbohydrate metabolism	Glycolysis / Gluconeogenesis
A0A5C6HNM2	K00873	Metabolism	Carbohydrate metabolism	Glycolysis / Gluconeogenesis
A0A6F9ZLU3	K00873	Metabolism	Carbohydrate metabolism	Glycolysis / Gluconeogenesis
A0A354CMI7	K00873	Metabolism	Carbohydrate metabolism	Glycolysis / Gluconeogenesis
A0A412YEG2	K00873	Metabolism	Carbohydrate metabolism	Glycolysis / Gluconeogenesis
A0A7C1E168	K00873	Metabolism	Carbohydrate metabolism	Glycolysis / Gluconeogenesis
A0A7C1VCM0	K00873	Metabolism	Carbohydrate metabolism	Glycolysis / Gluconeogenesis
A5ZB00	K00873	Metabolism	Carbohydrate metabolism	Glycolysis / Gluconeogenesis
R6EB43	K00873	Metabolism	Carbohydrate metabolism	Glycolysis / Gluconeogenesis
R9I370	K00873	Metabolism	Carbohydrate metabolism	Glycolysis / Gluconeogenesis
A0A261FAB6	K00873	Metabolism	Carbohydrate metabolism	Glycolysis / Gluconeogenesis
A0A086Z043	K00873	Metabolism	Carbohydrate metabolism	Glycolysis / Gluconeogenesis
A0A087EFD3	K00873	Metabolism	Carbohydrate metabolism	Glycolysis / Gluconeogenesis
A0A366K9I1	K00873	Metabolism	Carbohydrate metabolism	Glycolysis / Gluconeogenesis
A0A556R2R1	K00873	Metabolism	Carbohydrate metabolism	Glycolysis / Gluconeogenesis
A0A6L9SVV2	K00873	Metabolism	Carbohydrate metabolism	Glycolysis / Gluconeogenesis
I4M7F8	K00873	Metabolism	Carbohydrate metabolism	Glycolysis / Gluconeogenesis
J0D6C7	K00873	Metabolism	Carbohydrate metabolism	Glycolysis / Gluconeogenesis
A0A373CWR3	K00873	Metabolism	Carbohydrate metabolism	Glycolysis / Gluconeogenesis
A0A7X7HIV2	K00873	Metabolism	Carbohydrate metabolism	Glycolysis / Gluconeogenesis
A0A7X8L6S2	K00873	Metabolism	Carbohydrate metabolism	Glycolysis / Gluconeogenesis
A0A1W1XIL4	K00873	Metabolism	Carbohydrate metabolism	Glycolysis / Gluconeogenesis
A0A395YIR2	K00873	Metabolism	Carbohydrate metabolism	Glycolysis / Gluconeogenesis
R5JZ73	K00873	Metabolism	Carbohydrate metabolism	Glycolysis / Gluconeogenesis
R5XDZ5	K00873	Metabolism	Carbohydrate metabolism	Glycolysis / Gluconeogenesis
R7RT31	K00873	Metabolism	Carbohydrate metabolism	Glycolysis / Gluconeogenesis
A0A143X4N7	K00873	Metabolism	Carbohydrate metabolism	Glycolysis / Gluconeogenesis
A0A4S2F6K5	K00873	Metabolism	Carbohydrate metabolism	Glycolysis / Gluconeogenesis
A0A1Y4HY72	K00873	Metabolism	Carbohydrate metabolism	Glycolysis / Gluconeogenesis
A0A5C7EZE6	K00873	Metabolism	Carbohydrate metabolism	Glycolysis / Gluconeogenesis
B6G7K7	K00873	Metabolism	Carbohydrate metabolism	Glycolysis / Gluconeogenesis
A0A369LFE2	K00873	Metabolism	Carbohydrate metabolism	Glycolysis / Gluconeogenesis
Q8ZNW0	K00873	Metabolism	Carbohydrate metabolism	Glycolysis / Gluconeogenesis
P0AD62	K00873	Metabolism	Carbohydrate metabolism	Glycolysis / Gluconeogenesis
A0A389M9Z5	K00873	Metabolism	Carbohydrate metabolism	Glycolysis / Gluconeogenesis
A0A7X7V3V6	K00873	Metabolism	Carbohydrate metabolism	Glycolysis / Gluconeogenesis
A0A847Q9F8	K00873	Metabolism	Carbohydrate metabolism	Glycolysis / Gluconeogenesis
A0A6N4TG29	K00873	Metabolism	Carbohydrate metabolism	Glycolysis / Gluconeogenesis
A0A4R7ZSK6	K00873	Metabolism	Carbohydrate metabolism	Glycolysis / Gluconeogenesis
A0A6N8U5J8	K00873	Metabolism	Carbohydrate metabolism	Glycolysis / Gluconeogenesis
A0A7X6WGA2	K00873	Metabolism	Carbohydrate metabolism	Glycolysis / Gluconeogenesis
A0A7X7AW90	K00873	Metabolism	Carbohydrate metabolism	Glycolysis / Gluconeogenesis
A0A2T3G3Y8	K00873	Metabolism	Carbohydrate metabolism	Glycolysis / Gluconeogenesis
A0A7W8D1M6	K00873	Metabolism	Carbohydrate metabolism	Glycolysis / Gluconeogenesis
A0A7X9NJ65	K00873	Metabolism	Carbohydrate metabolism	Glycolysis / Gluconeogenesis
A0A8T4K229	K00873	Metabolism	Carbohydrate metabolism	Glycolysis / Gluconeogenesis
E6MJL1	K00873	Metabolism	Carbohydrate metabolism	Glycolysis / Gluconeogenesis
A0A1T5EHT2	K00873	Metabolism	Carbohydrate metabolism	Glycolysis / Gluconeogenesis
A0A354D2I3	K00873	Metabolism	Carbohydrate metabolism	Glycolysis / Gluconeogenesis
A0A3B9ICX6	K00873	Metabolism	Carbohydrate metabolism	Glycolysis / Gluconeogenesis
A0A3C0TEW7	K00873	Metabolism	Carbohydrate metabolism	Glycolysis / Gluconeogenesis
R5Z362	K00873	Metabolism	Carbohydrate metabolism	Glycolysis / Gluconeogenesis
A0A6P1TKN0	K00873	Metabolism	Carbohydrate metabolism	Glycolysis / Gluconeogenesis
A0A6S6R6W3	K00873	Metabolism	Carbohydrate metabolism	Glycolysis / Gluconeogenesis
A0A255IH01	K00873	Metabolism	Carbohydrate metabolism	Glycolysis / Gluconeogenesis
D4M508	K00873	Metabolism	Carbohydrate metabolism	Glycolysis / Gluconeogenesis
A0A0R2DU02	K00873	Metabolism	Carbohydrate metabolism	Glycolysis / Gluconeogenesis
A0A0R2FZS6	K00873	Metabolism	Carbohydrate metabolism	Glycolysis / Gluconeogenesis
C0XLQ0	K00873	Metabolism	Carbohydrate metabolism	Glycolysis / Gluconeogenesis
A0A0R1ZD59	K00873	Metabolism	Carbohydrate metabolism	Glycolysis / Gluconeogenesis
A0A0R2KHI6	K00873	Metabolism	Carbohydrate metabolism	Glycolysis / Gluconeogenesis
A0A133QLD0	K00873	Metabolism	Carbohydrate metabolism	Glycolysis / Gluconeogenesis
A0A1Y3VL95	K00873	Metabolism	Carbohydrate metabolism	Glycolysis / Gluconeogenesis
A0A1Y3WXF6	K00873	Metabolism	Carbohydrate metabolism	Glycolysis / Gluconeogenesis
A0A1Y4AL22	K00873	Metabolism	Carbohydrate metabolism	Glycolysis / Gluconeogenesis
A0A379MVI9	K00873	Metabolism	Carbohydrate metabolism	Glycolysis / Gluconeogenesis
A0A1G4VAG3	K00873	Metabolism	Carbohydrate metabolism	Glycolysis / Gluconeogenesis
A0A1G6BND6	K00873	Metabolism	Carbohydrate metabolism	Glycolysis / Gluconeogenesis
A0A1H3CJM5	K00873	Metabolism	Carbohydrate metabolism	Glycolysis / Gluconeogenesis
A0A1W6WC73	K00873	Metabolism	Carbohydrate metabolism	Glycolysis / Gluconeogenesis
A0A417HK56	K00873	Metabolism	Carbohydrate metabolism	Glycolysis / Gluconeogenesis
F4XHH4	K00873	Metabolism	Carbohydrate metabolism	Glycolysis / Gluconeogenesis
Q07637	K00873	Metabolism	Carbohydrate metabolism	Glycolysis / Gluconeogenesis
A0A847QEB0	K00873	Metabolism	Carbohydrate metabolism	Glycolysis / Gluconeogenesis
A0A847YID0	K00873	Metabolism	Carbohydrate metabolism	Glycolysis / Gluconeogenesis
G9YH42	K00873	Metabolism	Carbohydrate metabolism	Glycolysis / Gluconeogenesis
A0A133SHR9	K00873	Metabolism	Carbohydrate metabolism	Glycolysis / Gluconeogenesis
A0A1H0BV34	K00873	Metabolism	Carbohydrate metabolism	Glycolysis / Gluconeogenesis
A0A413QXY5	K00873	Metabolism	Carbohydrate metabolism	Glycolysis / Gluconeogenesis
D3LSU5	K00873	Metabolism	Carbohydrate metabolism	Glycolysis / Gluconeogenesis
E2ZA96	K00873	Metabolism	Carbohydrate metabolism	Glycolysis / Gluconeogenesis
E2ZC75	K00873	Metabolism	Carbohydrate metabolism	Glycolysis / Gluconeogenesis
A0A380NN14	K00873	Metabolism	Carbohydrate metabolism	Glycolysis / Gluconeogenesis
A0A8I0ASL6	K00873	Metabolism	Carbohydrate metabolism	Glycolysis / Gluconeogenesis
W3Y0N4	K00873	Metabolism	Carbohydrate metabolism	Glycolysis / Gluconeogenesis
C9LPV8	K00873	Metabolism	Carbohydrate metabolism	Glycolysis / Gluconeogenesis
A0A4R0QRE5	K00886	Metabolism	Carbohydrate metabolism	Glycolysis / Gluconeogenesis
A0A7K3TES3	K00886	Metabolism	Carbohydrate metabolism	Glycolysis / Gluconeogenesis
A0A086Z148	K00886	Metabolism	Carbohydrate metabolism	Glycolysis / Gluconeogenesis
A0A0F4LZ90	K00886	Metabolism	Carbohydrate metabolism	Glycolysis / Gluconeogenesis
A0A2T3GJH6	K00886	Metabolism	Carbohydrate metabolism	Glycolysis / Gluconeogenesis
A0A430FTW9	K00886	Metabolism	Carbohydrate metabolism	Glycolysis / Gluconeogenesis
A0A848J381	K00886	Metabolism	Carbohydrate metabolism	Glycolysis / Gluconeogenesis
A0A7X7URY6	K00886	Metabolism	Carbohydrate metabolism	Glycolysis / Gluconeogenesis
A0A6F9ZKG6	K00895	Metabolism	Carbohydrate metabolism	Glycolysis / Gluconeogenesis
A0A351YEA7	K00895	Metabolism	Carbohydrate metabolism	Glycolysis / Gluconeogenesis
U2DUX4	K00895	Metabolism	Carbohydrate metabolism	Glycolysis / Gluconeogenesis
A0A417K834	K00895	Metabolism	Carbohydrate metabolism	Glycolysis / Gluconeogenesis
D2MNM7	K00895	Metabolism	Carbohydrate metabolism	Glycolysis / Gluconeogenesis
E7MNH0	K00895	Metabolism	Carbohydrate metabolism	Glycolysis / Gluconeogenesis
A0A1C5Q2Z5	K00895	Metabolism	Carbohydrate metabolism	Glycolysis / Gluconeogenesis
A0A412HWX5	K00895	Metabolism	Carbohydrate metabolism	Glycolysis / Gluconeogenesis
A0A3S4T5Z5	K00895	Metabolism	Carbohydrate metabolism	Glycolysis / Gluconeogenesis
R7J1Y5	K00895	Metabolism	Carbohydrate metabolism	Glycolysis / Gluconeogenesis
R5AVD8	K00895	Metabolism	Carbohydrate metabolism	Glycolysis / Gluconeogenesis
A0A1G4Q9H2	K00895	Metabolism	Carbohydrate metabolism	Glycolysis / Gluconeogenesis
A0A1I0P6Q5	K00895	Metabolism	Carbohydrate metabolism	Glycolysis / Gluconeogenesis
A0A8I1WII7	K00927	Metabolism	Carbohydrate metabolism	Glycolysis / Gluconeogenesis
G4Q2P5	K00927	Metabolism	Carbohydrate metabolism	Glycolysis / Gluconeogenesis
R7M268	K00927	Metabolism	Carbohydrate metabolism	Glycolysis / Gluconeogenesis
R6HDW1	K00927	Metabolism	Carbohydrate metabolism	Glycolysis / Gluconeogenesis
R6IIJ8	K00927	Metabolism	Carbohydrate metabolism	Glycolysis / Gluconeogenesis
R6WRI7	K00927	Metabolism	Carbohydrate metabolism	Glycolysis / Gluconeogenesis
A0A1G6P1Z8	K00927	Metabolism	Carbohydrate metabolism	Glycolysis / Gluconeogenesis
A0A087CD45	K00927	Metabolism	Carbohydrate metabolism	Glycolysis / Gluconeogenesis
A0A318M3W3	K00927	Metabolism	Carbohydrate metabolism	Glycolysis / Gluconeogenesis
A0A5N6S9P6	K00927	Metabolism	Carbohydrate metabolism	Glycolysis / Gluconeogenesis
W4NA44	K00927	Metabolism	Carbohydrate metabolism	Glycolysis / Gluconeogenesis
A0A7X6VGN2	K00927	Metabolism	Carbohydrate metabolism	Glycolysis / Gluconeogenesis
R7FJJ9	K00927	Metabolism	Carbohydrate metabolism	Glycolysis / Gluconeogenesis
A0A425WC92	K00927	Metabolism	Carbohydrate metabolism	Glycolysis / Gluconeogenesis
A0A7X7N3H0	K00927	Metabolism	Carbohydrate metabolism	Glycolysis / Gluconeogenesis
U2VIA3	K00927	Metabolism	Carbohydrate metabolism	Glycolysis / Gluconeogenesis
A0A1Y3UDP2	K00927	Metabolism	Carbohydrate metabolism	Glycolysis / Gluconeogenesis
A0A1Y4E0M0	K00927	Metabolism	Carbohydrate metabolism	Glycolysis / Gluconeogenesis
F2N8H2	K00927	Metabolism	Carbohydrate metabolism	Glycolysis / Gluconeogenesis
A0A7W5D0C3	K00927	Metabolism	Carbohydrate metabolism	Glycolysis / Gluconeogenesis
A0A369L6E1	K00927	Metabolism	Carbohydrate metabolism	Glycolysis / Gluconeogenesis
Q493F0	K00927	Metabolism	Carbohydrate metabolism	Glycolysis / Gluconeogenesis
Q7VRG3	K00927	Metabolism	Carbohydrate metabolism	Glycolysis / Gluconeogenesis
A7MJQ4	K00927	Metabolism	Carbohydrate metabolism	Glycolysis / Gluconeogenesis
Q8XD03	K00927	Metabolism	Carbohydrate metabolism	Glycolysis / Gluconeogenesis
A0A3P1SCY2	K00927	Metabolism	Carbohydrate metabolism	Glycolysis / Gluconeogenesis
A0A7C6CWJ9	K00927	Metabolism	Carbohydrate metabolism	Glycolysis / Gluconeogenesis
A0A847LRI5	K00927	Metabolism	Carbohydrate metabolism	Glycolysis / Gluconeogenesis
A0A7X6PY66	K00927	Metabolism	Carbohydrate metabolism	Glycolysis / Gluconeogenesis
U2PLL0	K00927	Metabolism	Carbohydrate metabolism	Glycolysis / Gluconeogenesis
A0A847Z7Y4	K00927	Metabolism	Carbohydrate metabolism	Glycolysis / Gluconeogenesis
A0A6N3V1U5	K00927	Metabolism	Carbohydrate metabolism	Glycolysis / Gluconeogenesis
R6N222	K00927	Metabolism	Carbohydrate metabolism	Glycolysis / Gluconeogenesis
R7G8Z0	K00927	Metabolism	Carbohydrate metabolism	Glycolysis / Gluconeogenesis
A0A2G3Q225	K00927	Metabolism	Carbohydrate metabolism	Glycolysis / Gluconeogenesis
F3B9J8	K00927	Metabolism	Carbohydrate metabolism	Glycolysis / Gluconeogenesis
A0A1Y3TKS7	K00927	Metabolism	Carbohydrate metabolism	Glycolysis / Gluconeogenesis
A0A0R1N938	K00927	Metabolism	Carbohydrate metabolism	Glycolysis / Gluconeogenesis
A0A0J5PCB4	K00927	Metabolism	Carbohydrate metabolism	Glycolysis / Gluconeogenesis
Q5FL50	K00927	Metabolism	Carbohydrate metabolism	Glycolysis / Gluconeogenesis
A0A3D0F4P5	K00927	Metabolism	Carbohydrate metabolism	Glycolysis / Gluconeogenesis
A0A3D6EF51	K00927	Metabolism	Carbohydrate metabolism	Glycolysis / Gluconeogenesis
A0A8B3C8M7	K00927	Metabolism	Carbohydrate metabolism	Glycolysis / Gluconeogenesis
G5H5I4	K00927	Metabolism	Carbohydrate metabolism	Glycolysis / Gluconeogenesis
A0A060RDP8	K00927	Metabolism	Carbohydrate metabolism	Glycolysis / Gluconeogenesis
A0A1G6BNY3	K00927	Metabolism	Carbohydrate metabolism	Glycolysis / Gluconeogenesis
A0A417HH32	K00927	Metabolism	Carbohydrate metabolism	Glycolysis / Gluconeogenesis
A0A6S6XBG9	K00927	Metabolism	Carbohydrate metabolism	Glycolysis / Gluconeogenesis
A0A1G4QNY5	K00927	Metabolism	Carbohydrate metabolism	Glycolysis / Gluconeogenesis
A0A316B8K9	K00927	Metabolism	Carbohydrate metabolism	Glycolysis / Gluconeogenesis
A4VYY1	K00927	Metabolism	Carbohydrate metabolism	Glycolysis / Gluconeogenesis
A8AUR9	K00927	Metabolism	Carbohydrate metabolism	Glycolysis / Gluconeogenesis
B9DVS0	K00927	Metabolism	Carbohydrate metabolism	Glycolysis / Gluconeogenesis
Q8DVV2	K00927	Metabolism	Carbohydrate metabolism	Glycolysis / Gluconeogenesis
Q8VVB6	K00927	Metabolism	Carbohydrate metabolism	Glycolysis / Gluconeogenesis
Q97S89	K00927	Metabolism	Carbohydrate metabolism	Glycolysis / Gluconeogenesis
C0M940	K00927	Metabolism	Carbohydrate metabolism	Glycolysis / Gluconeogenesis
G9YJI4	K00927	Metabolism	Carbohydrate metabolism	Glycolysis / Gluconeogenesis
R5TDD0	K00927	Metabolism	Carbohydrate metabolism	Glycolysis / Gluconeogenesis
R7CMS4	K00927	Metabolism	Carbohydrate metabolism	Glycolysis / Gluconeogenesis
E2ZEC4	K00927	Metabolism	Carbohydrate metabolism	Glycolysis / Gluconeogenesis
U7UHD6	K00927	Metabolism	Carbohydrate metabolism	Glycolysis / Gluconeogenesis
A0A351EAA8	K01006	Metabolism	Carbohydrate metabolism	Glycolysis / Gluconeogenesis
A0A359EUT8	K01006	Metabolism	Carbohydrate metabolism	Glycolysis / Gluconeogenesis
R7KAV6	K01006	Metabolism	Carbohydrate metabolism	Glycolysis / Gluconeogenesis
A0A3D2QAQ0	K01006	Metabolism	Carbohydrate metabolism	Glycolysis / Gluconeogenesis
A0A414PLM9	K01006	Metabolism	Carbohydrate metabolism	Glycolysis / Gluconeogenesis
R5SD67	K01006	Metabolism	Carbohydrate metabolism	Glycolysis / Gluconeogenesis
I9TZB3	K01006	Metabolism	Carbohydrate metabolism	Glycolysis / Gluconeogenesis
A0A0F4M1W9	K01006	Metabolism	Carbohydrate metabolism	Glycolysis / Gluconeogenesis
A0A5M9ZAZ2	K01006	Metabolism	Carbohydrate metabolism	Glycolysis / Gluconeogenesis
A0A7C6LPE7	K01006	Metabolism	Carbohydrate metabolism	Glycolysis / Gluconeogenesis
A0A267MH74	K01006	Metabolism	Carbohydrate metabolism	Glycolysis / Gluconeogenesis
A0A7C6HCL7	K01006	Metabolism	Carbohydrate metabolism	Glycolysis / Gluconeogenesis
A0A7V6SLW9	K01006	Metabolism	Carbohydrate metabolism	Glycolysis / Gluconeogenesis
A0A1I2JGA3	K01006	Metabolism	Carbohydrate metabolism	Glycolysis / Gluconeogenesis
A0A386H6W3	K01006	Metabolism	Carbohydrate metabolism	Glycolysis / Gluconeogenesis
A0A6M0XXE4	K01006	Metabolism	Carbohydrate metabolism	Glycolysis / Gluconeogenesis
R7FLP6	K01006	Metabolism	Carbohydrate metabolism	Glycolysis / Gluconeogenesis
A0A143X316	K01006	Metabolism	Carbohydrate metabolism	Glycolysis / Gluconeogenesis
A0A425VZH6	K01006	Metabolism	Carbohydrate metabolism	Glycolysis / Gluconeogenesis
A0A425WCV2	K01006	Metabolism	Carbohydrate metabolism	Glycolysis / Gluconeogenesis
A0A425WQA9	K01006	Metabolism	Carbohydrate metabolism	Glycolysis / Gluconeogenesis
A0A374T1S2	K01006	Metabolism	Carbohydrate metabolism	Glycolysis / Gluconeogenesis
A0A415CUA6	K01006	Metabolism	Carbohydrate metabolism	Glycolysis / Gluconeogenesis
C4F8M3	K01006	Metabolism	Carbohydrate metabolism	Glycolysis / Gluconeogenesis
A0A7K0G9Z1	K01006	Metabolism	Carbohydrate metabolism	Glycolysis / Gluconeogenesis
A0A8T8UG41	K01006	Metabolism	Carbohydrate metabolism	Glycolysis / Gluconeogenesis
E7MQ92	K01006	Metabolism	Carbohydrate metabolism	Glycolysis / Gluconeogenesis
A0A7C6CWR4	K01006	Metabolism	Carbohydrate metabolism	Glycolysis / Gluconeogenesis
A0A7X7ZFA8	K01006	Metabolism	Carbohydrate metabolism	Glycolysis / Gluconeogenesis
A0A847LQL1	K01006	Metabolism	Carbohydrate metabolism	Glycolysis / Gluconeogenesis
U5F5Y8	K01006	Metabolism	Carbohydrate metabolism	Glycolysis / Gluconeogenesis
A0A3N0I4U1	K01006	Metabolism	Carbohydrate metabolism	Glycolysis / Gluconeogenesis
A0A4R7ZB99	K01006	Metabolism	Carbohydrate metabolism	Glycolysis / Gluconeogenesis
D2MP70	K01006	Metabolism	Carbohydrate metabolism	Glycolysis / Gluconeogenesis
A0A1U7NME1	K01006	Metabolism	Carbohydrate metabolism	Glycolysis / Gluconeogenesis
N9WCE7	K01006	Metabolism	Carbohydrate metabolism	Glycolysis / Gluconeogenesis
A0A6N7VGC7	K01006	Metabolism	Carbohydrate metabolism	Glycolysis / Gluconeogenesis
B9Y865	K01006	Metabolism	Carbohydrate metabolism	Glycolysis / Gluconeogenesis
A0A1Q6MLW8	K01006	Metabolism	Carbohydrate metabolism	Glycolysis / Gluconeogenesis
R7NME0	K01006	Metabolism	Carbohydrate metabolism	Glycolysis / Gluconeogenesis
A0A8T4JXS0	K01006	Metabolism	Carbohydrate metabolism	Glycolysis / Gluconeogenesis
A0A366ID39	K01006	Metabolism	Carbohydrate metabolism	Glycolysis / Gluconeogenesis
A0A1C5YAM3	K01006	Metabolism	Carbohydrate metabolism	Glycolysis / Gluconeogenesis
A0A3D1NVG5	K01006	Metabolism	Carbohydrate metabolism	Glycolysis / Gluconeogenesis
A0A1G5CSZ5	K01006	Metabolism	Carbohydrate metabolism	Glycolysis / Gluconeogenesis
A0A6N7IZS8	K01006	Metabolism	Carbohydrate metabolism	Glycolysis / Gluconeogenesis
A0A416I4S6	K01006	Metabolism	Carbohydrate metabolism	Glycolysis / Gluconeogenesis
C2KZI6	K01006	Metabolism	Carbohydrate metabolism	Glycolysis / Gluconeogenesis
A0A349YT09	K01006	Metabolism	Carbohydrate metabolism	Glycolysis / Gluconeogenesis
A0A395X6A9	K01006	Metabolism	Carbohydrate metabolism	Glycolysis / Gluconeogenesis
R0AZB4	K01006	Metabolism	Carbohydrate metabolism	Glycolysis / Gluconeogenesis
A0A0S2KIF4	K01006	Metabolism	Carbohydrate metabolism	Glycolysis / Gluconeogenesis
A0A353VU73	K01006	Metabolism	Carbohydrate metabolism	Glycolysis / Gluconeogenesis
A0A3D0F6B3	K01006	Metabolism	Carbohydrate metabolism	Glycolysis / Gluconeogenesis
A0A7X8V844	K01006	Metabolism	Carbohydrate metabolism	Glycolysis / Gluconeogenesis
A0A1Y3QXX7	K01006	Metabolism	Carbohydrate metabolism	Glycolysis / Gluconeogenesis
A0A4R2EM64	K01006	Metabolism	Carbohydrate metabolism	Glycolysis / Gluconeogenesis
A0A1G4SB24	K01006	Metabolism	Carbohydrate metabolism	Glycolysis / Gluconeogenesis
A0A1G4VBY1	K01006	Metabolism	Carbohydrate metabolism	Glycolysis / Gluconeogenesis
A0A1I0R9N9	K01006	Metabolism	Carbohydrate metabolism	Glycolysis / Gluconeogenesis
A0A1I3MRX6	K01006	Metabolism	Carbohydrate metabolism	Glycolysis / Gluconeogenesis
A0A1W6WAX2	K01006	Metabolism	Carbohydrate metabolism	Glycolysis / Gluconeogenesis
A0A316BG29	K01006	Metabolism	Carbohydrate metabolism	Glycolysis / Gluconeogenesis
A0A6S6XGQ0	K01006	Metabolism	Carbohydrate metabolism	Glycolysis / Gluconeogenesis
A0A328UKQ9	K01006	Metabolism	Carbohydrate metabolism	Glycolysis / Gluconeogenesis
A0A847YQZ2	K01006	Metabolism	Carbohydrate metabolism	Glycolysis / Gluconeogenesis
R7LX79	K01007	Metabolism	Carbohydrate metabolism	Glycolysis / Gluconeogenesis
R6IKG2	K01007	Metabolism	Carbohydrate metabolism	Glycolysis / Gluconeogenesis
A0A1G6N0Q6	K01007	Metabolism	Carbohydrate metabolism	Glycolysis / Gluconeogenesis
A0A351E7V8	K01007	Metabolism	Carbohydrate metabolism	Glycolysis / Gluconeogenesis
A0A1Q6K3M3	K01007	Metabolism	Carbohydrate metabolism	Glycolysis / Gluconeogenesis
A0A358S9Q6	K01007	Metabolism	Carbohydrate metabolism	Glycolysis / Gluconeogenesis
P23538	K01007	Metabolism	Carbohydrate metabolism	Glycolysis / Gluconeogenesis
A0A3N0I0V5	K01007	Metabolism	Carbohydrate metabolism	Glycolysis / Gluconeogenesis
A0A847Z6N7	K01007	Metabolism	Carbohydrate metabolism	Glycolysis / Gluconeogenesis
A0A3D2KC00	K01007	Metabolism	Carbohydrate metabolism	Glycolysis / Gluconeogenesis
A0A837RF92	K01007	Metabolism	Carbohydrate metabolism	Glycolysis / Gluconeogenesis
A0A0R1XY23	K01007	Metabolism	Carbohydrate metabolism	Glycolysis / Gluconeogenesis
A0A349MZY8	K01007	Metabolism	Carbohydrate metabolism	Glycolysis / Gluconeogenesis
A0A1G5UZS4	K01007	Metabolism	Carbohydrate metabolism	Glycolysis / Gluconeogenesis
A0A354WW79	K01007	Metabolism	Carbohydrate metabolism	Glycolysis / Gluconeogenesis
F2BXB4	K01007	Metabolism	Carbohydrate metabolism	Glycolysis / Gluconeogenesis
R7CRT9	K01007	Metabolism	Carbohydrate metabolism	Glycolysis / Gluconeogenesis
R7PR22	K01007	Metabolism	Carbohydrate metabolism	Glycolysis / Gluconeogenesis
A0A134CJE0	K01007	Metabolism	Carbohydrate metabolism	Glycolysis / Gluconeogenesis
F9N756	K01007	Metabolism	Carbohydrate metabolism	Glycolysis / Gluconeogenesis
W1V2A3	K01007	Metabolism	Carbohydrate metabolism	Glycolysis / Gluconeogenesis
R5MDH7	K01084	Metabolism	Carbohydrate metabolism	Glycolysis / Gluconeogenesis
R6NPP2	K01085	Metabolism	Carbohydrate metabolism	Glycolysis / Gluconeogenesis
R5B597	K01085	Metabolism	Carbohydrate metabolism	Glycolysis / Gluconeogenesis
P19926	K01085	Metabolism	Carbohydrate metabolism	Glycolysis / Gluconeogenesis
O33921	K01085	Metabolism	Carbohydrate metabolism	Glycolysis / Gluconeogenesis
U7UK98	K01085	Metabolism	Carbohydrate metabolism	Glycolysis / Gluconeogenesis
A0A1H5UKH4	K01085	Metabolism	Carbohydrate metabolism	Glycolysis / Gluconeogenesis
H1CYS4	K01085	Metabolism	Carbohydrate metabolism	Glycolysis / Gluconeogenesis
A0A1C5U0C0	K01222	Metabolism	Carbohydrate metabolism	Glycolysis / Gluconeogenesis
B6G9L3	K01222	Metabolism	Carbohydrate metabolism	Glycolysis / Gluconeogenesis
A0A1Y3UD71	K01222	Metabolism	Carbohydrate metabolism	Glycolysis / Gluconeogenesis
A0A1Y4I201	K01222	Metabolism	Carbohydrate metabolism	Glycolysis / Gluconeogenesis
P17411	K01222	Metabolism	Carbohydrate metabolism	Glycolysis / Gluconeogenesis
A0A357QXS4	K01222	Metabolism	Carbohydrate metabolism	Glycolysis / Gluconeogenesis
A0A3A6DPT0	K01222	Metabolism	Carbohydrate metabolism	Glycolysis / Gluconeogenesis
A0A3C1H0D4	K01222	Metabolism	Carbohydrate metabolism	Glycolysis / Gluconeogenesis
A0A847CHL6	K01222	Metabolism	Carbohydrate metabolism	Glycolysis / Gluconeogenesis
A0A1Y4QP65	K01222	Metabolism	Carbohydrate metabolism	Glycolysis / Gluconeogenesis
A0A3E3ADD1	K01222	Metabolism	Carbohydrate metabolism	Glycolysis / Gluconeogenesis
A0A6G7X059	K01222	Metabolism	Carbohydrate metabolism	Glycolysis / Gluconeogenesis
A0A7U9RUJ2	K01222	Metabolism	Carbohydrate metabolism	Glycolysis / Gluconeogenesis
A0A4V2S6K2	K01222	Metabolism	Carbohydrate metabolism	Glycolysis / Gluconeogenesis
A0A0R2FAB3	K01222	Metabolism	Carbohydrate metabolism	Glycolysis / Gluconeogenesis
A0A2I9DQ96	K01222	Metabolism	Carbohydrate metabolism	Glycolysis / Gluconeogenesis
A0A498R518	K01222	Metabolism	Carbohydrate metabolism	Glycolysis / Gluconeogenesis
A0A498RJZ7	K01222	Metabolism	Carbohydrate metabolism	Glycolysis / Gluconeogenesis
A0A2T3GEX6	K01223	Metabolism	Carbohydrate metabolism	Glycolysis / Gluconeogenesis
A0A430FBQ8	K01223	Metabolism	Carbohydrate metabolism	Glycolysis / Gluconeogenesis
A0A086ZWG7	K01223	Metabolism	Carbohydrate metabolism	Glycolysis / Gluconeogenesis
A0A7K3TF17	K01223	Metabolism	Carbohydrate metabolism	Glycolysis / Gluconeogenesis
A0A2T3GHF6	K01223	Metabolism	Carbohydrate metabolism	Glycolysis / Gluconeogenesis
R5E821	K01223	Metabolism	Carbohydrate metabolism	Glycolysis / Gluconeogenesis
A0A5B7TGU2	K01223	Metabolism	Carbohydrate metabolism	Glycolysis / Gluconeogenesis
A0A2M8TGZ5	K01223	Metabolism	Carbohydrate metabolism	Glycolysis / Gluconeogenesis
A0A6B4JLE2	K01223	Metabolism	Carbohydrate metabolism	Glycolysis / Gluconeogenesis
A0A417VKH9	K01223	Metabolism	Carbohydrate metabolism	Glycolysis / Gluconeogenesis
R5TP78	K01223	Metabolism	Carbohydrate metabolism	Glycolysis / Gluconeogenesis
A0A162RRY5	K01223	Metabolism	Carbohydrate metabolism	Glycolysis / Gluconeogenesis
A0A1C5U8K4	K01223	Metabolism	Carbohydrate metabolism	Glycolysis / Gluconeogenesis
A0A1C6B9E2	K01223	Metabolism	Carbohydrate metabolism	Glycolysis / Gluconeogenesis
A0A1C6II74	K01223	Metabolism	Carbohydrate metabolism	Glycolysis / Gluconeogenesis
A0A1S8TAH1	K01223	Metabolism	Carbohydrate metabolism	Glycolysis / Gluconeogenesis
A0A653AVZ3	K01223	Metabolism	Carbohydrate metabolism	Glycolysis / Gluconeogenesis
A0A1C6E7Y5	K01223	Metabolism	Carbohydrate metabolism	Glycolysis / Gluconeogenesis
A0A1S8NBB5	K01223	Metabolism	Carbohydrate metabolism	Glycolysis / Gluconeogenesis
A0A1H0Q433	K01223	Metabolism	Carbohydrate metabolism	Glycolysis / Gluconeogenesis
A0A3P6KV00	K01223	Metabolism	Carbohydrate metabolism	Glycolysis / Gluconeogenesis
A0A3R6XKM8	K01223	Metabolism	Carbohydrate metabolism	Glycolysis / Gluconeogenesis
A0A1B8RME4	K01223	Metabolism	Carbohydrate metabolism	Glycolysis / Gluconeogenesis
A0A2U8DR55	K01223	Metabolism	Carbohydrate metabolism	Glycolysis / Gluconeogenesis
A0A343JCJ1	K01223	Metabolism	Carbohydrate metabolism	Glycolysis / Gluconeogenesis
A0A343JFP1	K01223	Metabolism	Carbohydrate metabolism	Glycolysis / Gluconeogenesis
A0A3E2NDZ0	K01223	Metabolism	Carbohydrate metabolism	Glycolysis / Gluconeogenesis
N1ZMW0	K01223	Metabolism	Carbohydrate metabolism	Glycolysis / Gluconeogenesis
R6JL13	K01223	Metabolism	Carbohydrate metabolism	Glycolysis / Gluconeogenesis
R6QJT8	K01223	Metabolism	Carbohydrate metabolism	Glycolysis / Gluconeogenesis
V7I7C3	K01223	Metabolism	Carbohydrate metabolism	Glycolysis / Gluconeogenesis
A0A353MXT8	K01223	Metabolism	Carbohydrate metabolism	Glycolysis / Gluconeogenesis
B6G9L7	K01223	Metabolism	Carbohydrate metabolism	Glycolysis / Gluconeogenesis
B6GAG6	K01223	Metabolism	Carbohydrate metabolism	Glycolysis / Gluconeogenesis
A0A4S2F5Z1	K01223	Metabolism	Carbohydrate metabolism	Glycolysis / Gluconeogenesis
R6ZF46	K01223	Metabolism	Carbohydrate metabolism	Glycolysis / Gluconeogenesis
A0A425VZR5	K01223	Metabolism	Carbohydrate metabolism	Glycolysis / Gluconeogenesis
A0A425WED6	K01223	Metabolism	Carbohydrate metabolism	Glycolysis / Gluconeogenesis
A0A425WIA4	K01223	Metabolism	Carbohydrate metabolism	Glycolysis / Gluconeogenesis
A0A425WMY8	K01223	Metabolism	Carbohydrate metabolism	Glycolysis / Gluconeogenesis
A0A8T8UH44	K01223	Metabolism	Carbohydrate metabolism	Glycolysis / Gluconeogenesis
A0A3E4QSN9	K01223	Metabolism	Carbohydrate metabolism	Glycolysis / Gluconeogenesis
A0A414NEJ7	K01223	Metabolism	Carbohydrate metabolism	Glycolysis / Gluconeogenesis
A0A414NF20	K01223	Metabolism	Carbohydrate metabolism	Glycolysis / Gluconeogenesis
A0A415VB43	K01223	Metabolism	Carbohydrate metabolism	Glycolysis / Gluconeogenesis
A0A416ZH82	K01223	Metabolism	Carbohydrate metabolism	Glycolysis / Gluconeogenesis
A0A416ZHW5	K01223	Metabolism	Carbohydrate metabolism	Glycolysis / Gluconeogenesis
F2NAZ1	K01223	Metabolism	Carbohydrate metabolism	Glycolysis / Gluconeogenesis
A0A5C7F4A3	K01223	Metabolism	Carbohydrate metabolism	Glycolysis / Gluconeogenesis
A0A6L5XTW2	K01223	Metabolism	Carbohydrate metabolism	Glycolysis / Gluconeogenesis
A0A6L8RK41	K01223	Metabolism	Carbohydrate metabolism	Glycolysis / Gluconeogenesis
A0A7K0G646	K01223	Metabolism	Carbohydrate metabolism	Glycolysis / Gluconeogenesis
A0A1Y3UGE7	K01223	Metabolism	Carbohydrate metabolism	Glycolysis / Gluconeogenesis
A0A1Y4E540	K01223	Metabolism	Carbohydrate metabolism	Glycolysis / Gluconeogenesis
A0A3E4QVQ5	K01223	Metabolism	Carbohydrate metabolism	Glycolysis / Gluconeogenesis
A0A1Y3XWE2	K01223	Metabolism	Carbohydrate metabolism	Glycolysis / Gluconeogenesis
A0A5K1IFX7	K01223	Metabolism	Carbohydrate metabolism	Glycolysis / Gluconeogenesis
A0A5K1J013	K01223	Metabolism	Carbohydrate metabolism	Glycolysis / Gluconeogenesis
A0A5K1J7R1	K01223	Metabolism	Carbohydrate metabolism	Glycolysis / Gluconeogenesis
A0A5K1JI79	K01223	Metabolism	Carbohydrate metabolism	Glycolysis / Gluconeogenesis
A0A5K1JIF0	K01223	Metabolism	Carbohydrate metabolism	Glycolysis / Gluconeogenesis
A0A5K1JJF9	K01223	Metabolism	Carbohydrate metabolism	Glycolysis / Gluconeogenesis
A0A6N3D0L6	K01223	Metabolism	Carbohydrate metabolism	Glycolysis / Gluconeogenesis
A0A6N3D474	K01223	Metabolism	Carbohydrate metabolism	Glycolysis / Gluconeogenesis
G1WH64	K01223	Metabolism	Carbohydrate metabolism	Glycolysis / Gluconeogenesis
A0A5K1IUG7	K01223	Metabolism	Carbohydrate metabolism	Glycolysis / Gluconeogenesis
A0A174JPB7	K01223	Metabolism	Carbohydrate metabolism	Glycolysis / Gluconeogenesis
A0A425VUS2	K01223	Metabolism	Carbohydrate metabolism	Glycolysis / Gluconeogenesis
A0A858BA86	K01223	Metabolism	Carbohydrate metabolism	Glycolysis / Gluconeogenesis
A4E7I0	K01223	Metabolism	Carbohydrate metabolism	Glycolysis / Gluconeogenesis
F2N8U2	K01223	Metabolism	Carbohydrate metabolism	Glycolysis / Gluconeogenesis
F2NAA0	K01223	Metabolism	Carbohydrate metabolism	Glycolysis / Gluconeogenesis
A0A425VYF7	K01223	Metabolism	Carbohydrate metabolism	Glycolysis / Gluconeogenesis
A0A425WE07	K01223	Metabolism	Carbohydrate metabolism	Glycolysis / Gluconeogenesis
A0A1Y3UD11	K01223	Metabolism	Carbohydrate metabolism	Glycolysis / Gluconeogenesis
A0A1Y3UHL5	K01223	Metabolism	Carbohydrate metabolism	Glycolysis / Gluconeogenesis
A0A1Y4AHK6	K01223	Metabolism	Carbohydrate metabolism	Glycolysis / Gluconeogenesis
A0A1Y4AL01	K01223	Metabolism	Carbohydrate metabolism	Glycolysis / Gluconeogenesis
A0A1Y4E5T0	K01223	Metabolism	Carbohydrate metabolism	Glycolysis / Gluconeogenesis
A0A1Y4HS09	K01223	Metabolism	Carbohydrate metabolism	Glycolysis / Gluconeogenesis
A0A1Y4HWB9	K01223	Metabolism	Carbohydrate metabolism	Glycolysis / Gluconeogenesis
A0A2V2CSP3	K01223	Metabolism	Carbohydrate metabolism	Glycolysis / Gluconeogenesis
A0A3C1CZI1	K01223	Metabolism	Carbohydrate metabolism	Glycolysis / Gluconeogenesis
A0A413R8G7	K01223	Metabolism	Carbohydrate metabolism	Glycolysis / Gluconeogenesis
A0A414NFK4	K01223	Metabolism	Carbohydrate metabolism	Glycolysis / Gluconeogenesis
G1WL61	K01223	Metabolism	Carbohydrate metabolism	Glycolysis / Gluconeogenesis
Q48409	K01223	Metabolism	Carbohydrate metabolism	Glycolysis / Gluconeogenesis
P11988	K01223	Metabolism	Carbohydrate metabolism	Glycolysis / Gluconeogenesis
P24240	K01223	Metabolism	Carbohydrate metabolism	Glycolysis / Gluconeogenesis
A0A1U7NPC1	K01223	Metabolism	Carbohydrate metabolism	Glycolysis / Gluconeogenesis
U2PEQ1	K01223	Metabolism	Carbohydrate metabolism	Glycolysis / Gluconeogenesis
B0N4E0	K01223	Metabolism	Carbohydrate metabolism	Glycolysis / Gluconeogenesis
B0N890	K01223	Metabolism	Carbohydrate metabolism	Glycolysis / Gluconeogenesis
B9Y2M9	K01223	Metabolism	Carbohydrate metabolism	Glycolysis / Gluconeogenesis
B9Y4N1	K01223	Metabolism	Carbohydrate metabolism	Glycolysis / Gluconeogenesis
B9Y896	K01223	Metabolism	Carbohydrate metabolism	Glycolysis / Gluconeogenesis
B9YDW8	K01223	Metabolism	Carbohydrate metabolism	Glycolysis / Gluconeogenesis
E7MQ24	K01223	Metabolism	Carbohydrate metabolism	Glycolysis / Gluconeogenesis
A0A4S2F9B3	K01223	Metabolism	Carbohydrate metabolism	Glycolysis / Gluconeogenesis
A0A4S2FBA0	K01223	Metabolism	Carbohydrate metabolism	Glycolysis / Gluconeogenesis
A0A3B9G4E5	K01223	Metabolism	Carbohydrate metabolism	Glycolysis / Gluconeogenesis
A0A3D4J587	K01223	Metabolism	Carbohydrate metabolism	Glycolysis / Gluconeogenesis
A0A4S2F820	K01223	Metabolism	Carbohydrate metabolism	Glycolysis / Gluconeogenesis
A0A7X7V1Y3	K01223	Metabolism	Carbohydrate metabolism	Glycolysis / Gluconeogenesis
A0A847CIM8	K01223	Metabolism	Carbohydrate metabolism	Glycolysis / Gluconeogenesis
A0A847CKC6	K01223	Metabolism	Carbohydrate metabolism	Glycolysis / Gluconeogenesis
R6VVA9	K01223	Metabolism	Carbohydrate metabolism	Glycolysis / Gluconeogenesis
A0A417JJK2	K01223	Metabolism	Carbohydrate metabolism	Glycolysis / Gluconeogenesis
A0A415TN84	K01223	Metabolism	Carbohydrate metabolism	Glycolysis / Gluconeogenesis
A0A3E2VDU5	K01223	Metabolism	Carbohydrate metabolism	Glycolysis / Gluconeogenesis
A0A3E2VED4	K01223	Metabolism	Carbohydrate metabolism	Glycolysis / Gluconeogenesis
A0A3E2VUY9	K01223	Metabolism	Carbohydrate metabolism	Glycolysis / Gluconeogenesis
A0A3E2VVF0	K01223	Metabolism	Carbohydrate metabolism	Glycolysis / Gluconeogenesis
A0A3E2W3D8	K01223	Metabolism	Carbohydrate metabolism	Glycolysis / Gluconeogenesis
A0A3E3A9U7	K01223	Metabolism	Carbohydrate metabolism	Glycolysis / Gluconeogenesis
A0A3E3AFC7	K01223	Metabolism	Carbohydrate metabolism	Glycolysis / Gluconeogenesis
A0A417C885	K01223	Metabolism	Carbohydrate metabolism	Glycolysis / Gluconeogenesis
A0A849YI00	K01223	Metabolism	Carbohydrate metabolism	Glycolysis / Gluconeogenesis
A0A7X9RGE3	K01223	Metabolism	Carbohydrate metabolism	Glycolysis / Gluconeogenesis
A0A7X2N217	K01223	Metabolism	Carbohydrate metabolism	Glycolysis / Gluconeogenesis
A0A412J6Q9	K01223	Metabolism	Carbohydrate metabolism	Glycolysis / Gluconeogenesis
A0A413UB66	K01223	Metabolism	Carbohydrate metabolism	Glycolysis / Gluconeogenesis
A0A412G736	K01223	Metabolism	Carbohydrate metabolism	Glycolysis / Gluconeogenesis
A0A7X2TFJ0	K01223	Metabolism	Carbohydrate metabolism	Glycolysis / Gluconeogenesis
A0A847CIP4	K01223	Metabolism	Carbohydrate metabolism	Glycolysis / Gluconeogenesis
A0A847CKM9	K01223	Metabolism	Carbohydrate metabolism	Glycolysis / Gluconeogenesis
A0A847CLL2	K01223	Metabolism	Carbohydrate metabolism	Glycolysis / Gluconeogenesis
A0A6G7WY85	K01223	Metabolism	Carbohydrate metabolism	Glycolysis / Gluconeogenesis
A0A7X9NH00	K01223	Metabolism	Carbohydrate metabolism	Glycolysis / Gluconeogenesis
A0A6N7S2K4	K01223	Metabolism	Carbohydrate metabolism	Glycolysis / Gluconeogenesis
A0A6N7S4G3	K01223	Metabolism	Carbohydrate metabolism	Glycolysis / Gluconeogenesis
A0A6N7S9A3	K01223	Metabolism	Carbohydrate metabolism	Glycolysis / Gluconeogenesis
A0A7G9RZ50	K01223	Metabolism	Carbohydrate metabolism	Glycolysis / Gluconeogenesis
A0A7W8D0I3	K01223	Metabolism	Carbohydrate metabolism	Glycolysis / Gluconeogenesis
A0A3C1GV50	K01223	Metabolism	Carbohydrate metabolism	Glycolysis / Gluconeogenesis
A0A3D2W5K4	K01223	Metabolism	Carbohydrate metabolism	Glycolysis / Gluconeogenesis
A0A3D5MYK2	K01223	Metabolism	Carbohydrate metabolism	Glycolysis / Gluconeogenesis
A0A417JHM1	K01223	Metabolism	Carbohydrate metabolism	Glycolysis / Gluconeogenesis
A0A415TDV0	K01223	Metabolism	Carbohydrate metabolism	Glycolysis / Gluconeogenesis
A0A415TF67	K01223	Metabolism	Carbohydrate metabolism	Glycolysis / Gluconeogenesis
A0A1Y4QTD2	K01223	Metabolism	Carbohydrate metabolism	Glycolysis / Gluconeogenesis
A0A417CDK8	K01223	Metabolism	Carbohydrate metabolism	Glycolysis / Gluconeogenesis
A0A120JTV7	K01223	Metabolism	Carbohydrate metabolism	Glycolysis / Gluconeogenesis
A0A7I8DV28	K01223	Metabolism	Carbohydrate metabolism	Glycolysis / Gluconeogenesis
A0A7I8E2N3	K01223	Metabolism	Carbohydrate metabolism	Glycolysis / Gluconeogenesis
A0A412IY18	K01223	Metabolism	Carbohydrate metabolism	Glycolysis / Gluconeogenesis
A0A3G9J915	K01223	Metabolism	Carbohydrate metabolism	Glycolysis / Gluconeogenesis
A0A1Y4SRR1	K01223	Metabolism	Carbohydrate metabolism	Glycolysis / Gluconeogenesis
A0A3C1ECV5	K01223	Metabolism	Carbohydrate metabolism	Glycolysis / Gluconeogenesis
A0A3C1U6E0	K01223	Metabolism	Carbohydrate metabolism	Glycolysis / Gluconeogenesis
A0A0X8H1F3	K01223	Metabolism	Carbohydrate metabolism	Glycolysis / Gluconeogenesis
A0A109UGD7	K01223	Metabolism	Carbohydrate metabolism	Glycolysis / Gluconeogenesis
A0A3D5XRT0	K01223	Metabolism	Carbohydrate metabolism	Glycolysis / Gluconeogenesis
A0A7X7ZE17	K01223	Metabolism	Carbohydrate metabolism	Glycolysis / Gluconeogenesis
A0A847CKP9	K01223	Metabolism	Carbohydrate metabolism	Glycolysis / Gluconeogenesis
A0A417JIR0	K01223	Metabolism	Carbohydrate metabolism	Glycolysis / Gluconeogenesis
A0A3E2VWX8	K01223	Metabolism	Carbohydrate metabolism	Glycolysis / Gluconeogenesis
A0A417CDI3	K01223	Metabolism	Carbohydrate metabolism	Glycolysis / Gluconeogenesis
A0A6G7X1A0	K01223	Metabolism	Carbohydrate metabolism	Glycolysis / Gluconeogenesis
A0A7X9NJ90	K01223	Metabolism	Carbohydrate metabolism	Glycolysis / Gluconeogenesis
A0A350J013	K01223	Metabolism	Carbohydrate metabolism	Glycolysis / Gluconeogenesis
A0A354LTP2	K01223	Metabolism	Carbohydrate metabolism	Glycolysis / Gluconeogenesis
A0A3B9FYB9	K01223	Metabolism	Carbohydrate metabolism	Glycolysis / Gluconeogenesis
A0A3B9FYG3	K01223	Metabolism	Carbohydrate metabolism	Glycolysis / Gluconeogenesis
A0A3B9G1B7	K01223	Metabolism	Carbohydrate metabolism	Glycolysis / Gluconeogenesis
A0A3B9G4L0	K01223	Metabolism	Carbohydrate metabolism	Glycolysis / Gluconeogenesis
A0A3B9G4V6	K01223	Metabolism	Carbohydrate metabolism	Glycolysis / Gluconeogenesis
A0A3B9G5K0	K01223	Metabolism	Carbohydrate metabolism	Glycolysis / Gluconeogenesis
A0A3C1E7S2	K01223	Metabolism	Carbohydrate metabolism	Glycolysis / Gluconeogenesis
A0A3C1N3L7	K01223	Metabolism	Carbohydrate metabolism	Glycolysis / Gluconeogenesis
A0A3D2MR31	K01223	Metabolism	Carbohydrate metabolism	Glycolysis / Gluconeogenesis
A0A3D2W6T1	K01223	Metabolism	Carbohydrate metabolism	Glycolysis / Gluconeogenesis
A0A3D2W9C6	K01223	Metabolism	Carbohydrate metabolism	Glycolysis / Gluconeogenesis
A0A3D2WAA1	K01223	Metabolism	Carbohydrate metabolism	Glycolysis / Gluconeogenesis
A0A3D4VPR3	K01223	Metabolism	Carbohydrate metabolism	Glycolysis / Gluconeogenesis
A0A6A4V6N6	K01223	Metabolism	Carbohydrate metabolism	Glycolysis / Gluconeogenesis
A0A417JHQ3	K01223	Metabolism	Carbohydrate metabolism	Glycolysis / Gluconeogenesis
A0A417KDW3	K01223	Metabolism	Carbohydrate metabolism	Glycolysis / Gluconeogenesis
A0A1T4L662	K01223	Metabolism	Carbohydrate metabolism	Glycolysis / Gluconeogenesis
A0A4R7Z9Z8	K01223	Metabolism	Carbohydrate metabolism	Glycolysis / Gluconeogenesis
A0A4R7ZFU2	K01223	Metabolism	Carbohydrate metabolism	Glycolysis / Gluconeogenesis
A0A4R7ZJA2	K01223	Metabolism	Carbohydrate metabolism	Glycolysis / Gluconeogenesis
A0A4R8A3D2	K01223	Metabolism	Carbohydrate metabolism	Glycolysis / Gluconeogenesis
A0A4V3G655	K01223	Metabolism	Carbohydrate metabolism	Glycolysis / Gluconeogenesis
A0A099I2T3	K01223	Metabolism	Carbohydrate metabolism	Glycolysis / Gluconeogenesis
A0A1Y4QHE0	K01223	Metabolism	Carbohydrate metabolism	Glycolysis / Gluconeogenesis
A0A1Y4QKM9	K01223	Metabolism	Carbohydrate metabolism	Glycolysis / Gluconeogenesis
A0A1Y4QU22	K01223	Metabolism	Carbohydrate metabolism	Glycolysis / Gluconeogenesis
A0A1Y4QXL6	K01223	Metabolism	Carbohydrate metabolism	Glycolysis / Gluconeogenesis
N9V3G5	K01223	Metabolism	Carbohydrate metabolism	Glycolysis / Gluconeogenesis
N9X0I2	K01223	Metabolism	Carbohydrate metabolism	Glycolysis / Gluconeogenesis
A0A0X8H0X3	K01223	Metabolism	Carbohydrate metabolism	Glycolysis / Gluconeogenesis
A0A0X8H1X7	K01223	Metabolism	Carbohydrate metabolism	Glycolysis / Gluconeogenesis
A0A2T3FWL2	K01223	Metabolism	Carbohydrate metabolism	Glycolysis / Gluconeogenesis
A0A2T3FX24	K01223	Metabolism	Carbohydrate metabolism	Glycolysis / Gluconeogenesis
A0A2T3G082	K01223	Metabolism	Carbohydrate metabolism	Glycolysis / Gluconeogenesis
A0A7I8E453	K01223	Metabolism	Carbohydrate metabolism	Glycolysis / Gluconeogenesis
A0A7I8E8Q8	K01223	Metabolism	Carbohydrate metabolism	Glycolysis / Gluconeogenesis
A0A1Q9YHC0	K01223	Metabolism	Carbohydrate metabolism	Glycolysis / Gluconeogenesis
A0A1Q9YLW6	K01223	Metabolism	Carbohydrate metabolism	Glycolysis / Gluconeogenesis
A0A412FQ13	K01223	Metabolism	Carbohydrate metabolism	Glycolysis / Gluconeogenesis
A0A1U7NH72	K01223	Metabolism	Carbohydrate metabolism	Glycolysis / Gluconeogenesis
A0A3G9J8C5	K01223	Metabolism	Carbohydrate metabolism	Glycolysis / Gluconeogenesis
A0A4R3YN82	K01223	Metabolism	Carbohydrate metabolism	Glycolysis / Gluconeogenesis
A0A4R3Z0L4	K01223	Metabolism	Carbohydrate metabolism	Glycolysis / Gluconeogenesis
A0A4R3Z6H3	K01223	Metabolism	Carbohydrate metabolism	Glycolysis / Gluconeogenesis
A0A4V2W573	K01223	Metabolism	Carbohydrate metabolism	Glycolysis / Gluconeogenesis
A0A4R3TDK5	K01223	Metabolism	Carbohydrate metabolism	Glycolysis / Gluconeogenesis
A0A1Y4SS05	K01223	Metabolism	Carbohydrate metabolism	Glycolysis / Gluconeogenesis
A0A1Y4ST75	K01223	Metabolism	Carbohydrate metabolism	Glycolysis / Gluconeogenesis
A0A1Y4SWJ8	K01223	Metabolism	Carbohydrate metabolism	Glycolysis / Gluconeogenesis
A0A1Y4VVR3	K01223	Metabolism	Carbohydrate metabolism	Glycolysis / Gluconeogenesis
A0A1Y4WBP8	K01223	Metabolism	Carbohydrate metabolism	Glycolysis / Gluconeogenesis
A0A7G9GR13	K01223	Metabolism	Carbohydrate metabolism	Glycolysis / Gluconeogenesis
A0A1C5Y3K5	K01223	Metabolism	Carbohydrate metabolism	Glycolysis / Gluconeogenesis
A0A7G9GPE4	K01223	Metabolism	Carbohydrate metabolism	Glycolysis / Gluconeogenesis
R6FTX3	K01223	Metabolism	Carbohydrate metabolism	Glycolysis / Gluconeogenesis
C0D9M9	K01223	Metabolism	Carbohydrate metabolism	Glycolysis / Gluconeogenesis
A0A7U9NBU7	K01223	Metabolism	Carbohydrate metabolism	Glycolysis / Gluconeogenesis
A0A7U9NJN1	K01223	Metabolism	Carbohydrate metabolism	Glycolysis / Gluconeogenesis
A0A7U9MRP2	K01223	Metabolism	Carbohydrate metabolism	Glycolysis / Gluconeogenesis
A0A355YR95	K01223	Metabolism	Carbohydrate metabolism	Glycolysis / Gluconeogenesis
A0A1I0D6C9	K01223	Metabolism	Carbohydrate metabolism	Glycolysis / Gluconeogenesis
A0A1I6LKZ2	K01223	Metabolism	Carbohydrate metabolism	Glycolysis / Gluconeogenesis
A0A413W092	K01223	Metabolism	Carbohydrate metabolism	Glycolysis / Gluconeogenesis
A0A3D1FQR4	K01223	Metabolism	Carbohydrate metabolism	Glycolysis / Gluconeogenesis
A0A2M8Z6T5	K01223	Metabolism	Carbohydrate metabolism	Glycolysis / Gluconeogenesis
R7QVW3	K01223	Metabolism	Carbohydrate metabolism	Glycolysis / Gluconeogenesis
A0A809ND66	K01223	Metabolism	Carbohydrate metabolism	Glycolysis / Gluconeogenesis
A0A0R2NQ49	K01223	Metabolism	Carbohydrate metabolism	Glycolysis / Gluconeogenesis
D1YJZ0	K01223	Metabolism	Carbohydrate metabolism	Glycolysis / Gluconeogenesis
A0A4Z0JSV6	K01223	Metabolism	Carbohydrate metabolism	Glycolysis / Gluconeogenesis
A0A7L7KV61	K01223	Metabolism	Carbohydrate metabolism	Glycolysis / Gluconeogenesis
A0A3M0NUU4	K01223	Metabolism	Carbohydrate metabolism	Glycolysis / Gluconeogenesis
A0A3M0P000	K01223	Metabolism	Carbohydrate metabolism	Glycolysis / Gluconeogenesis
A0A848C632	K01223	Metabolism	Carbohydrate metabolism	Glycolysis / Gluconeogenesis
A0A558M805	K01223	Metabolism	Carbohydrate metabolism	Glycolysis / Gluconeogenesis
A0A5F1R9A9	K01223	Metabolism	Carbohydrate metabolism	Glycolysis / Gluconeogenesis
A0A6N7BPX0	K01223	Metabolism	Carbohydrate metabolism	Glycolysis / Gluconeogenesis
A0A0R1Y1T1	K01223	Metabolism	Carbohydrate metabolism	Glycolysis / Gluconeogenesis
A0A3R6V8I8	K01223	Metabolism	Carbohydrate metabolism	Glycolysis / Gluconeogenesis
A0A5C6M8Y4	K01223	Metabolism	Carbohydrate metabolism	Glycolysis / Gluconeogenesis
A0A0R1ZSS3	K01223	Metabolism	Carbohydrate metabolism	Glycolysis / Gluconeogenesis
A0A0R2ETE5	K01223	Metabolism	Carbohydrate metabolism	Glycolysis / Gluconeogenesis
F9UU25	K01223	Metabolism	Carbohydrate metabolism	Glycolysis / Gluconeogenesis
A0A6B8SKH5	K01223	Metabolism	Carbohydrate metabolism	Glycolysis / Gluconeogenesis
A0A837BXJ2	K01223	Metabolism	Carbohydrate metabolism	Glycolysis / Gluconeogenesis
Q04H61	K01223	Metabolism	Carbohydrate metabolism	Glycolysis / Gluconeogenesis
A0A288QVF3	K01223	Metabolism	Carbohydrate metabolism	Glycolysis / Gluconeogenesis
A0A0R1I4C5	K01223	Metabolism	Carbohydrate metabolism	Glycolysis / Gluconeogenesis
A0A837RLH1	K01223	Metabolism	Carbohydrate metabolism	Glycolysis / Gluconeogenesis
A0A0R2CEH0	K01223	Metabolism	Carbohydrate metabolism	Glycolysis / Gluconeogenesis
A0A829GDG4	K01223	Metabolism	Carbohydrate metabolism	Glycolysis / Gluconeogenesis
W6T5V0	K01223	Metabolism	Carbohydrate metabolism	Glycolysis / Gluconeogenesis
A0A0D6A2B9	K01223	Metabolism	Carbohydrate metabolism	Glycolysis / Gluconeogenesis
A0A0F4LIA6	K01223	Metabolism	Carbohydrate metabolism	Glycolysis / Gluconeogenesis
R6SCU3	K01223	Metabolism	Carbohydrate metabolism	Glycolysis / Gluconeogenesis
A0A0R1WN51	K01223	Metabolism	Carbohydrate metabolism	Glycolysis / Gluconeogenesis
A0A401IWK4	K01223	Metabolism	Carbohydrate metabolism	Glycolysis / Gluconeogenesis
A0A3S6QTU2	K01223	Metabolism	Carbohydrate metabolism	Glycolysis / Gluconeogenesis
A0A498R6K4	K01223	Metabolism	Carbohydrate metabolism	Glycolysis / Gluconeogenesis
A0A498RIU1	K01223	Metabolism	Carbohydrate metabolism	Glycolysis / Gluconeogenesis
R7KA16	K01596	Metabolism	Carbohydrate metabolism	Glycolysis / Gluconeogenesis
A0A7X7BHE6	K01596	Metabolism	Carbohydrate metabolism	Glycolysis / Gluconeogenesis
A0A542ANS6	K01596	Metabolism	Carbohydrate metabolism	Glycolysis / Gluconeogenesis
R6RKQ2	K01596	Metabolism	Carbohydrate metabolism	Glycolysis / Gluconeogenesis
A0A1G6CXD4	K01596	Metabolism	Carbohydrate metabolism	Glycolysis / Gluconeogenesis
A0A1I3JFG4	K01596	Metabolism	Carbohydrate metabolism	Glycolysis / Gluconeogenesis
A0A416ZE53	K01596	Metabolism	Carbohydrate metabolism	Glycolysis / Gluconeogenesis
A0A328U9S7	K01596	Metabolism	Carbohydrate metabolism	Glycolysis / Gluconeogenesis
A0A0D8J0Y9	K01596	Metabolism	Carbohydrate metabolism	Glycolysis / Gluconeogenesis
A0A8I2BA53	K01610	Metabolism	Carbohydrate metabolism	Glycolysis / Gluconeogenesis
D2RLI7	K01610	Metabolism	Carbohydrate metabolism	Glycolysis / Gluconeogenesis
A0A1G6L4I6	K01610	Metabolism	Carbohydrate metabolism	Glycolysis / Gluconeogenesis
R5VKR3	K01610	Metabolism	Carbohydrate metabolism	Glycolysis / Gluconeogenesis
W4UZ38	K01610	Metabolism	Carbohydrate metabolism	Glycolysis / Gluconeogenesis
A0A8F5G2G1	K01610	Metabolism	Carbohydrate metabolism	Glycolysis / Gluconeogenesis
A0A1I0GFV4	K01610	Metabolism	Carbohydrate metabolism	Glycolysis / Gluconeogenesis
A0A1Y4DSK4	K01610	Metabolism	Carbohydrate metabolism	Glycolysis / Gluconeogenesis
A0A412XKA5	K01610	Metabolism	Carbohydrate metabolism	Glycolysis / Gluconeogenesis
A0A414NHH5	K01610	Metabolism	Carbohydrate metabolism	Glycolysis / Gluconeogenesis
A0A5K1JEF1	K01610	Metabolism	Carbohydrate metabolism	Glycolysis / Gluconeogenesis
A0A6N9JPQ3	K01610	Metabolism	Carbohydrate metabolism	Glycolysis / Gluconeogenesis
B6G9R9	K01610	Metabolism	Carbohydrate metabolism	Glycolysis / Gluconeogenesis
R7D425	K01610	Metabolism	Carbohydrate metabolism	Glycolysis / Gluconeogenesis
C4K3J5	K01610	Metabolism	Carbohydrate metabolism	Glycolysis / Gluconeogenesis
A4WFJ1	K01610	Metabolism	Carbohydrate metabolism	Glycolysis / Gluconeogenesis
P41033	K01610	Metabolism	Carbohydrate metabolism	Glycolysis / Gluconeogenesis
Q0SZR5	K01610	Metabolism	Carbohydrate metabolism	Glycolysis / Gluconeogenesis
A0A1Y4WTR6	K01610	Metabolism	Carbohydrate metabolism	Glycolysis / Gluconeogenesis
A0A3D1YTC5	K01610	Metabolism	Carbohydrate metabolism	Glycolysis / Gluconeogenesis
A0A6G7WXJ8	K01610	Metabolism	Carbohydrate metabolism	Glycolysis / Gluconeogenesis
A0A6G7ZCJ5	K01610	Metabolism	Carbohydrate metabolism	Glycolysis / Gluconeogenesis
A0A1I7FZ05	K01610	Metabolism	Carbohydrate metabolism	Glycolysis / Gluconeogenesis
R5XPL3	K01610	Metabolism	Carbohydrate metabolism	Glycolysis / Gluconeogenesis
A0A137SY45	K01610	Metabolism	Carbohydrate metabolism	Glycolysis / Gluconeogenesis
A0A255S8U3	K01610	Metabolism	Carbohydrate metabolism	Glycolysis / Gluconeogenesis
U2L802	K01610	Metabolism	Carbohydrate metabolism	Glycolysis / Gluconeogenesis
A0A496KC92	K01610	Metabolism	Carbohydrate metabolism	Glycolysis / Gluconeogenesis
A0A353R9V5	K01610	Metabolism	Carbohydrate metabolism	Glycolysis / Gluconeogenesis
A0A7X7URJ5	K01610	Metabolism	Carbohydrate metabolism	Glycolysis / Gluconeogenesis
G5H5K1	K01610	Metabolism	Carbohydrate metabolism	Glycolysis / Gluconeogenesis
A0A8J7QQC3	K01610	Metabolism	Carbohydrate metabolism	Glycolysis / Gluconeogenesis
A0A1H3K8E2	K01610	Metabolism	Carbohydrate metabolism	Glycolysis / Gluconeogenesis
A0A1I0P9G8	K01610	Metabolism	Carbohydrate metabolism	Glycolysis / Gluconeogenesis
A0A847YKT2	K01610	Metabolism	Carbohydrate metabolism	Glycolysis / Gluconeogenesis
A0A498RBQ0	K01610	Metabolism	Carbohydrate metabolism	Glycolysis / Gluconeogenesis
A0A096BUK2	K01610	Metabolism	Carbohydrate metabolism	Glycolysis / Gluconeogenesis
A0A8I2BC07	K01623	Metabolism	Carbohydrate metabolism	Glycolysis / Gluconeogenesis
A0A3R6XUR6	K01623	Metabolism	Carbohydrate metabolism	Glycolysis / Gluconeogenesis
A0A6N7S3L3	K01623	Metabolism	Carbohydrate metabolism	Glycolysis / Gluconeogenesis
A0A6A4UNA6	K01623	Metabolism	Carbohydrate metabolism	Glycolysis / Gluconeogenesis
A0A3E2VWH7	K01623	Metabolism	Carbohydrate metabolism	Glycolysis / Gluconeogenesis
A0A7X2NT48	K01623	Metabolism	Carbohydrate metabolism	Glycolysis / Gluconeogenesis
R0AIT0	K01623	Metabolism	Carbohydrate metabolism	Glycolysis / Gluconeogenesis
A0A4V2URB5	K01623	Metabolism	Carbohydrate metabolism	Glycolysis / Gluconeogenesis
D2RJW7	K01624	Metabolism	Carbohydrate metabolism	Glycolysis / Gluconeogenesis
A0A351E807	K01624	Metabolism	Carbohydrate metabolism	Glycolysis / Gluconeogenesis
G4Q7L0	K01624	Metabolism	Carbohydrate metabolism	Glycolysis / Gluconeogenesis
R6J480	K01624	Metabolism	Carbohydrate metabolism	Glycolysis / Gluconeogenesis
A0A8I1WJ49	K01624	Metabolism	Carbohydrate metabolism	Glycolysis / Gluconeogenesis
A0A086ZKS6	K01624	Metabolism	Carbohydrate metabolism	Glycolysis / Gluconeogenesis
A0A430FHF4	K01624	Metabolism	Carbohydrate metabolism	Glycolysis / Gluconeogenesis
A0A430FQU0	K01624	Metabolism	Carbohydrate metabolism	Glycolysis / Gluconeogenesis
A0A5N5RIK0	K01624	Metabolism	Carbohydrate metabolism	Glycolysis / Gluconeogenesis
A0A6I1GD09	K01624	Metabolism	Carbohydrate metabolism	Glycolysis / Gluconeogenesis
A0A261F4M6	K01624	Metabolism	Carbohydrate metabolism	Glycolysis / Gluconeogenesis
A0A086ZHG5	K01624	Metabolism	Carbohydrate metabolism	Glycolysis / Gluconeogenesis
A0A2N5JAI6	K01624	Metabolism	Carbohydrate metabolism	Glycolysis / Gluconeogenesis
A0A366K9H2	K01624	Metabolism	Carbohydrate metabolism	Glycolysis / Gluconeogenesis
A0A2M8THS1	K01624	Metabolism	Carbohydrate metabolism	Glycolysis / Gluconeogenesis
R5XYD6	K01624	Metabolism	Carbohydrate metabolism	Glycolysis / Gluconeogenesis
A0A1C6HFA9	K01624	Metabolism	Carbohydrate metabolism	Glycolysis / Gluconeogenesis
A0A7X9CYV1	K01624	Metabolism	Carbohydrate metabolism	Glycolysis / Gluconeogenesis
A0A395YN84	K01624	Metabolism	Carbohydrate metabolism	Glycolysis / Gluconeogenesis
A0A416SBV3	K01624	Metabolism	Carbohydrate metabolism	Glycolysis / Gluconeogenesis
A0A7K0G8D5	K01624	Metabolism	Carbohydrate metabolism	Glycolysis / Gluconeogenesis
A0A1Y4AP10	K01624	Metabolism	Carbohydrate metabolism	Glycolysis / Gluconeogenesis
A0A1Y4DT43	K01624	Metabolism	Carbohydrate metabolism	Glycolysis / Gluconeogenesis
R7D7Z9	K01624	Metabolism	Carbohydrate metabolism	Glycolysis / Gluconeogenesis
A0A8T8UHT9	K01624	Metabolism	Carbohydrate metabolism	Glycolysis / Gluconeogenesis
A0A425WLT9	K01624	Metabolism	Carbohydrate metabolism	Glycolysis / Gluconeogenesis
R6UJ65	K01624	Metabolism	Carbohydrate metabolism	Glycolysis / Gluconeogenesis
R6UFF7	K01624	Metabolism	Carbohydrate metabolism	Glycolysis / Gluconeogenesis
R6ULA5	K01624	Metabolism	Carbohydrate metabolism	Glycolysis / Gluconeogenesis
R6USW2	K01624	Metabolism	Carbohydrate metabolism	Glycolysis / Gluconeogenesis
R6UVN7	K01624	Metabolism	Carbohydrate metabolism	Glycolysis / Gluconeogenesis
U5F7N0	K01624	Metabolism	Carbohydrate metabolism	Glycolysis / Gluconeogenesis
A0A1T4MNX9	K01624	Metabolism	Carbohydrate metabolism	Glycolysis / Gluconeogenesis
A0A7C6SH56	K01624	Metabolism	Carbohydrate metabolism	Glycolysis / Gluconeogenesis
U2PSZ9	K01624	Metabolism	Carbohydrate metabolism	Glycolysis / Gluconeogenesis
A0A7X8AR35	K01624	Metabolism	Carbohydrate metabolism	Glycolysis / Gluconeogenesis
A0A7X6XC26	K01624	Metabolism	Carbohydrate metabolism	Glycolysis / Gluconeogenesis
A0A849Y5M0	K01624	Metabolism	Carbohydrate metabolism	Glycolysis / Gluconeogenesis
A0A7X2M5E9	K01624	Metabolism	Carbohydrate metabolism	Glycolysis / Gluconeogenesis
A0A7X2NEL5	K01624	Metabolism	Carbohydrate metabolism	Glycolysis / Gluconeogenesis
A0A1G6BQK0	K01624	Metabolism	Carbohydrate metabolism	Glycolysis / Gluconeogenesis
R6RMA1	K01624	Metabolism	Carbohydrate metabolism	Glycolysis / Gluconeogenesis
E3GGR8	K01624	Metabolism	Carbohydrate metabolism	Glycolysis / Gluconeogenesis
A0A412I7A0	K01624	Metabolism	Carbohydrate metabolism	Glycolysis / Gluconeogenesis
R7GAV2	K01624	Metabolism	Carbohydrate metabolism	Glycolysis / Gluconeogenesis
A0A6A7K6W3	K01624	Metabolism	Carbohydrate metabolism	Glycolysis / Gluconeogenesis
A0A7G9GQ12	K01624	Metabolism	Carbohydrate metabolism	Glycolysis / Gluconeogenesis
A0A133ZP08	K01624	Metabolism	Carbohydrate metabolism	Glycolysis / Gluconeogenesis
C6LGN0	K01624	Metabolism	Carbohydrate metabolism	Glycolysis / Gluconeogenesis
A0A7U9NEF7	K01624	Metabolism	Carbohydrate metabolism	Glycolysis / Gluconeogenesis
A0A2Z4UCJ7	K01624	Metabolism	Carbohydrate metabolism	Glycolysis / Gluconeogenesis
A0A660E3X6	K01624	Metabolism	Carbohydrate metabolism	Glycolysis / Gluconeogenesis
A0A0R2NGA5	K01624	Metabolism	Carbohydrate metabolism	Glycolysis / Gluconeogenesis
R5FQW3	K01624	Metabolism	Carbohydrate metabolism	Glycolysis / Gluconeogenesis
R5PAT9	K01624	Metabolism	Carbohydrate metabolism	Glycolysis / Gluconeogenesis
A0A060R6X3	K01624	Metabolism	Carbohydrate metabolism	Glycolysis / Gluconeogenesis
A0A143XIC5	K01624	Metabolism	Carbohydrate metabolism	Glycolysis / Gluconeogenesis
A0A4Y1X1Z3	K01624	Metabolism	Carbohydrate metabolism	Glycolysis / Gluconeogenesis
A0A351NG34	K01624	Metabolism	Carbohydrate metabolism	Glycolysis / Gluconeogenesis
A0A353R986	K01624	Metabolism	Carbohydrate metabolism	Glycolysis / Gluconeogenesis
A0A6S6XDD1	K01624	Metabolism	Carbohydrate metabolism	Glycolysis / Gluconeogenesis
A0A1G4QNL8	K01624	Metabolism	Carbohydrate metabolism	Glycolysis / Gluconeogenesis
A0A1G6A8D8	K01624	Metabolism	Carbohydrate metabolism	Glycolysis / Gluconeogenesis
A0A6S6XAT4	K01624	Metabolism	Carbohydrate metabolism	Glycolysis / Gluconeogenesis
A0A1W6WBY5	K01624	Metabolism	Carbohydrate metabolism	Glycolysis / Gluconeogenesis
A0A328UH82	K01624	Metabolism	Carbohydrate metabolism	Glycolysis / Gluconeogenesis
P0A4S2	K01624	Metabolism	Carbohydrate metabolism	Glycolysis / Gluconeogenesis
Q5XA12	K01624	Metabolism	Carbohydrate metabolism	Glycolysis / Gluconeogenesis
A0A498R2D7	K01624	Metabolism	Carbohydrate metabolism	Glycolysis / Gluconeogenesis
A0A498R840	K01624	Metabolism	Carbohydrate metabolism	Glycolysis / Gluconeogenesis
A0A498RD53	K01624	Metabolism	Carbohydrate metabolism	Glycolysis / Gluconeogenesis
A0A1G9SYK7	K01624	Metabolism	Carbohydrate metabolism	Glycolysis / Gluconeogenesis
A0A349N039	K01624	Metabolism	Carbohydrate metabolism	Glycolysis / Gluconeogenesis
X8H7J1	K01624	Metabolism	Carbohydrate metabolism	Glycolysis / Gluconeogenesis
A0A346AWW1	K01624	Metabolism	Carbohydrate metabolism	Glycolysis / Gluconeogenesis
A0A847QLR7	K01624	Metabolism	Carbohydrate metabolism	Glycolysis / Gluconeogenesis
A0A359EX10	K01689	Metabolism	Carbohydrate metabolism	Glycolysis / Gluconeogenesis
A0A3D2QBK7	K01689	Metabolism	Carbohydrate metabolism	Glycolysis / Gluconeogenesis
A0A6N7VZE2	K01689	Metabolism	Carbohydrate metabolism	Glycolysis / Gluconeogenesis
R6WLI4	K01689	Metabolism	Carbohydrate metabolism	Glycolysis / Gluconeogenesis
R6LGP1	K01689	Metabolism	Carbohydrate metabolism	Glycolysis / Gluconeogenesis
R6W1J0	K01689	Metabolism	Carbohydrate metabolism	Glycolysis / Gluconeogenesis
I4LIN5	K01689	Metabolism	Carbohydrate metabolism	Glycolysis / Gluconeogenesis
A0A1C6IDA2	K01689	Metabolism	Carbohydrate metabolism	Glycolysis / Gluconeogenesis
A0A417RCQ5	K01689	Metabolism	Carbohydrate metabolism	Glycolysis / Gluconeogenesis
R7C9K1	K01689	Metabolism	Carbohydrate metabolism	Glycolysis / Gluconeogenesis
A0A425VVS5	K01689	Metabolism	Carbohydrate metabolism	Glycolysis / Gluconeogenesis
G1WI20	K01689	Metabolism	Carbohydrate metabolism	Glycolysis / Gluconeogenesis
Q7VQH3	K01689	Metabolism	Carbohydrate metabolism	Glycolysis / Gluconeogenesis
C4K4K1	K01689	Metabolism	Carbohydrate metabolism	Glycolysis / Gluconeogenesis
A4WDW7	K01689	Metabolism	Carbohydrate metabolism	Glycolysis / Gluconeogenesis
A0A3P1SAI0	K01689	Metabolism	Carbohydrate metabolism	Glycolysis / Gluconeogenesis
A0A1U7NIJ5	K01689	Metabolism	Carbohydrate metabolism	Glycolysis / Gluconeogenesis
A0A1Y4T2A9	K01689	Metabolism	Carbohydrate metabolism	Glycolysis / Gluconeogenesis
A0A350H764	K01689	Metabolism	Carbohydrate metabolism	Glycolysis / Gluconeogenesis
A0A3D1NJW5	K01689	Metabolism	Carbohydrate metabolism	Glycolysis / Gluconeogenesis
A0A2V1JQH6	K01689	Metabolism	Carbohydrate metabolism	Glycolysis / Gluconeogenesis
A0A3D2I446	K01689	Metabolism	Carbohydrate metabolism	Glycolysis / Gluconeogenesis
A0A1Y4FN23	K01689	Metabolism	Carbohydrate metabolism	Glycolysis / Gluconeogenesis
A0A6N2UWG4	K01689	Metabolism	Carbohydrate metabolism	Glycolysis / Gluconeogenesis
A0A844GMA8	K01689	Metabolism	Carbohydrate metabolism	Glycolysis / Gluconeogenesis
A0A4V2UQY0	K01689	Metabolism	Carbohydrate metabolism	Glycolysis / Gluconeogenesis
A0A1M6HLK8	K01689	Metabolism	Carbohydrate metabolism	Glycolysis / Gluconeogenesis
A0A1Q9JYF6	K01689	Metabolism	Carbohydrate metabolism	Glycolysis / Gluconeogenesis
A0A3E4MJE5	K01689	Metabolism	Carbohydrate metabolism	Glycolysis / Gluconeogenesis
A0A828YBQ0	K01689	Metabolism	Carbohydrate metabolism	Glycolysis / Gluconeogenesis
C9LG18	K01689	Metabolism	Carbohydrate metabolism	Glycolysis / Gluconeogenesis
F8N9A5	K01689	Metabolism	Carbohydrate metabolism	Glycolysis / Gluconeogenesis
F9DHE1	K01689	Metabolism	Carbohydrate metabolism	Glycolysis / Gluconeogenesis
A0A3D0FRZ3	K01689	Metabolism	Carbohydrate metabolism	Glycolysis / Gluconeogenesis
A0A350IFT5	K01689	Metabolism	Carbohydrate metabolism	Glycolysis / Gluconeogenesis
A0A1H4EUP2	K01689	Metabolism	Carbohydrate metabolism	Glycolysis / Gluconeogenesis
A0A4Y1X0W3	K01689	Metabolism	Carbohydrate metabolism	Glycolysis / Gluconeogenesis
A0A6S6XSD0	K01689	Metabolism	Carbohydrate metabolism	Glycolysis / Gluconeogenesis
A0A0W7TNQ1	K01689	Metabolism	Carbohydrate metabolism	Glycolysis / Gluconeogenesis
Q9CIT0	K01689	Metabolism	Carbohydrate metabolism	Glycolysis / Gluconeogenesis
Q9CHS7	K01689	Metabolism	Carbohydrate metabolism	Glycolysis / Gluconeogenesis
A2RFE3	K01689	Metabolism	Carbohydrate metabolism	Glycolysis / Gluconeogenesis
Q97QS2	K01689	Metabolism	Carbohydrate metabolism	Glycolysis / Gluconeogenesis
R6AQE1	K01689	Metabolism	Carbohydrate metabolism	Glycolysis / Gluconeogenesis
R7K9N7	K01785	Metabolism	Carbohydrate metabolism	Glycolysis / Gluconeogenesis
A0A415PZS0	K01785	Metabolism	Carbohydrate metabolism	Glycolysis / Gluconeogenesis
A0A7D7B6W1	K01785	Metabolism	Carbohydrate metabolism	Glycolysis / Gluconeogenesis
A0A087DG82	K01785	Metabolism	Carbohydrate metabolism	Glycolysis / Gluconeogenesis
A0A430F6Q1	K01785	Metabolism	Carbohydrate metabolism	Glycolysis / Gluconeogenesis
A0A6L9SQY7	K01785	Metabolism	Carbohydrate metabolism	Glycolysis / Gluconeogenesis
R5H2Z9	K01785	Metabolism	Carbohydrate metabolism	Glycolysis / Gluconeogenesis
W5IJX6	K01785	Metabolism	Carbohydrate metabolism	Glycolysis / Gluconeogenesis
A0A7X9BHQ5	K01785	Metabolism	Carbohydrate metabolism	Glycolysis / Gluconeogenesis
A0A261F1T6	K01785	Metabolism	Carbohydrate metabolism	Glycolysis / Gluconeogenesis
A0A8J3ALH5	K01785	Metabolism	Carbohydrate metabolism	Glycolysis / Gluconeogenesis
R5DZY6	K01785	Metabolism	Carbohydrate metabolism	Glycolysis / Gluconeogenesis
A0A355SH02	K01785	Metabolism	Carbohydrate metabolism	Glycolysis / Gluconeogenesis
U2NKE0	K01785	Metabolism	Carbohydrate metabolism	Glycolysis / Gluconeogenesis
A0A413FVQ9	K01785	Metabolism	Carbohydrate metabolism	Glycolysis / Gluconeogenesis
A0A5K1J798	K01785	Metabolism	Carbohydrate metabolism	Glycolysis / Gluconeogenesis
B6G890	K01785	Metabolism	Carbohydrate metabolism	Glycolysis / Gluconeogenesis
P0A9C4	K01785	Metabolism	Carbohydrate metabolism	Glycolysis / Gluconeogenesis
A0A7G9RZF6	K01785	Metabolism	Carbohydrate metabolism	Glycolysis / Gluconeogenesis
A0A1C0BV64	K01785	Metabolism	Carbohydrate metabolism	Glycolysis / Gluconeogenesis
A0A6G7X0V9	K01785	Metabolism	Carbohydrate metabolism	Glycolysis / Gluconeogenesis
A0A1Q9YK19	K01785	Metabolism	Carbohydrate metabolism	Glycolysis / Gluconeogenesis
A0A395W7V7	K01785	Metabolism	Carbohydrate metabolism	Glycolysis / Gluconeogenesis
A0A6G7Y0B8	K01785	Metabolism	Carbohydrate metabolism	Glycolysis / Gluconeogenesis
A0A1Y4AS73	K01785	Metabolism	Carbohydrate metabolism	Glycolysis / Gluconeogenesis
R7HBN6	K01785	Metabolism	Carbohydrate metabolism	Glycolysis / Gluconeogenesis
A0A351THE5	K01785	Metabolism	Carbohydrate metabolism	Glycolysis / Gluconeogenesis
A0A371ASI6	K01785	Metabolism	Carbohydrate metabolism	Glycolysis / Gluconeogenesis
A0A1Y4ENI6	K01785	Metabolism	Carbohydrate metabolism	Glycolysis / Gluconeogenesis
V2Y4V9	K01785	Metabolism	Carbohydrate metabolism	Glycolysis / Gluconeogenesis
G2T1A0	K01785	Metabolism	Carbohydrate metabolism	Glycolysis / Gluconeogenesis
A0A5B7T3F3	K01785	Metabolism	Carbohydrate metabolism	Glycolysis / Gluconeogenesis
A0A0R1UPH2	K01785	Metabolism	Carbohydrate metabolism	Glycolysis / Gluconeogenesis
F8I053	K01785	Metabolism	Carbohydrate metabolism	Glycolysis / Gluconeogenesis
A0A808WV76	K01785	Metabolism	Carbohydrate metabolism	Glycolysis / Gluconeogenesis
M5J813	K01785	Metabolism	Carbohydrate metabolism	Glycolysis / Gluconeogenesis
A0A3D2N9R3	K01785	Metabolism	Carbohydrate metabolism	Glycolysis / Gluconeogenesis
A0A855FSG9	K01785	Metabolism	Carbohydrate metabolism	Glycolysis / Gluconeogenesis
A0A1F0U4J4	K01785	Metabolism	Carbohydrate metabolism	Glycolysis / Gluconeogenesis
A0A1K1NBB9	K01785	Metabolism	Carbohydrate metabolism	Glycolysis / Gluconeogenesis
A0A1I2MJ88	K01785	Metabolism	Carbohydrate metabolism	Glycolysis / Gluconeogenesis
A0A255SEV1	K01785	Metabolism	Carbohydrate metabolism	Glycolysis / Gluconeogenesis
A0A3D1HKS4	K01785	Metabolism	Carbohydrate metabolism	Glycolysis / Gluconeogenesis
A0A353RB08	K01785	Metabolism	Carbohydrate metabolism	Glycolysis / Gluconeogenesis
A0A353VSQ1	K01785	Metabolism	Carbohydrate metabolism	Glycolysis / Gluconeogenesis
A0A1Y3WVY9	K01785	Metabolism	Carbohydrate metabolism	Glycolysis / Gluconeogenesis
A0A350IGP1	K01785	Metabolism	Carbohydrate metabolism	Glycolysis / Gluconeogenesis
A0A351ARH3	K01785	Metabolism	Carbohydrate metabolism	Glycolysis / Gluconeogenesis
A0A4R2EYG9	K01785	Metabolism	Carbohydrate metabolism	Glycolysis / Gluconeogenesis
A0A1H3ZGZ4	K01785	Metabolism	Carbohydrate metabolism	Glycolysis / Gluconeogenesis
A0A1H4DTM3	K01785	Metabolism	Carbohydrate metabolism	Glycolysis / Gluconeogenesis
A0A1H4FXI9	K01785	Metabolism	Carbohydrate metabolism	Glycolysis / Gluconeogenesis
A0A396M6H4	K01785	Metabolism	Carbohydrate metabolism	Glycolysis / Gluconeogenesis
A0A5B3GSA4	K01785	Metabolism	Carbohydrate metabolism	Glycolysis / Gluconeogenesis
A0A7J0B193	K01785	Metabolism	Carbohydrate metabolism	Glycolysis / Gluconeogenesis
D4IL26	K01785	Metabolism	Carbohydrate metabolism	Glycolysis / Gluconeogenesis
A0A8J7RAW5	K01785	Metabolism	Carbohydrate metabolism	Glycolysis / Gluconeogenesis
A0A6N4H7X2	K01785	Metabolism	Carbohydrate metabolism	Glycolysis / Gluconeogenesis
A0A1I0M8K0	K01785	Metabolism	Carbohydrate metabolism	Glycolysis / Gluconeogenesis
A0A1W6WEE9	K01785	Metabolism	Carbohydrate metabolism	Glycolysis / Gluconeogenesis
A0A316BC57	K01785	Metabolism	Carbohydrate metabolism	Glycolysis / Gluconeogenesis
A0A6S6XRE6	K01785	Metabolism	Carbohydrate metabolism	Glycolysis / Gluconeogenesis
A0A328U9X5	K01785	Metabolism	Carbohydrate metabolism	Glycolysis / Gluconeogenesis
A0A1G6A6W3	K01785	Metabolism	Carbohydrate metabolism	Glycolysis / Gluconeogenesis
P21955	K01785	Metabolism	Carbohydrate metabolism	Glycolysis / Gluconeogenesis
A0A498R8M7	K01785	Metabolism	Carbohydrate metabolism	Glycolysis / Gluconeogenesis
A0A0J6WWS8	K01785	Metabolism	Carbohydrate metabolism	Glycolysis / Gluconeogenesis
A0A261F3K3	K01792	Metabolism	Carbohydrate metabolism	Glycolysis / Gluconeogenesis
A0A087BKH2	K01792	Metabolism	Carbohydrate metabolism	Glycolysis / Gluconeogenesis
A0A087DPR1	K01792	Metabolism	Carbohydrate metabolism	Glycolysis / Gluconeogenesis
A0A2M9HCL7	K01792	Metabolism	Carbohydrate metabolism	Glycolysis / Gluconeogenesis
A0A6L9SQK4	K01792	Metabolism	Carbohydrate metabolism	Glycolysis / Gluconeogenesis
Q8ZPV9	K01792	Metabolism	Carbohydrate metabolism	Glycolysis / Gluconeogenesis
A0A8I1WII7	K01803	Metabolism	Carbohydrate metabolism	Glycolysis / Gluconeogenesis
G4Q2P5	K01803	Metabolism	Carbohydrate metabolism	Glycolysis / Gluconeogenesis
R7M268	K01803	Metabolism	Carbohydrate metabolism	Glycolysis / Gluconeogenesis
R6HDW1	K01803	Metabolism	Carbohydrate metabolism	Glycolysis / Gluconeogenesis
R6IIJ8	K01803	Metabolism	Carbohydrate metabolism	Glycolysis / Gluconeogenesis
R6WRI7	K01803	Metabolism	Carbohydrate metabolism	Glycolysis / Gluconeogenesis
A0A1G6P1Z8	K01803	Metabolism	Carbohydrate metabolism	Glycolysis / Gluconeogenesis
A0A261FA80	K01803	Metabolism	Carbohydrate metabolism	Glycolysis / Gluconeogenesis
A0A087BIK9	K01803	Metabolism	Carbohydrate metabolism	Glycolysis / Gluconeogenesis
A0A087CUS3	K01803	Metabolism	Carbohydrate metabolism	Glycolysis / Gluconeogenesis
A0A261G745	K01803	Metabolism	Carbohydrate metabolism	Glycolysis / Gluconeogenesis
A0A2U2RRV2	K01803	Metabolism	Carbohydrate metabolism	Glycolysis / Gluconeogenesis
A0A366KDJ8	K01803	Metabolism	Carbohydrate metabolism	Glycolysis / Gluconeogenesis
A0A3D1ZRZ7	K01803	Metabolism	Carbohydrate metabolism	Glycolysis / Gluconeogenesis
A0A430FM40	K01803	Metabolism	Carbohydrate metabolism	Glycolysis / Gluconeogenesis
A0A5J5E9U9	K01803	Metabolism	Carbohydrate metabolism	Glycolysis / Gluconeogenesis
T2PJQ5	K01803	Metabolism	Carbohydrate metabolism	Glycolysis / Gluconeogenesis
I8J7Q1	K01803	Metabolism	Carbohydrate metabolism	Glycolysis / Gluconeogenesis
A0A261ERT0	K01803	Metabolism	Carbohydrate metabolism	Glycolysis / Gluconeogenesis
A0A1M6ML01	K01803	Metabolism	Carbohydrate metabolism	Glycolysis / Gluconeogenesis
A0A1C5QM04	K01803	Metabolism	Carbohydrate metabolism	Glycolysis / Gluconeogenesis
A0A5K1JAP4	K01803	Metabolism	Carbohydrate metabolism	Glycolysis / Gluconeogenesis
A0A425WBT4	K01803	Metabolism	Carbohydrate metabolism	Glycolysis / Gluconeogenesis
A0A1Y4HQT0	K01803	Metabolism	Carbohydrate metabolism	Glycolysis / Gluconeogenesis
A0A6N3CEC4	K01803	Metabolism	Carbohydrate metabolism	Glycolysis / Gluconeogenesis
Q491Y3	K01803	Metabolism	Carbohydrate metabolism	Glycolysis / Gluconeogenesis
A0A7X7XQK0	K01803	Metabolism	Carbohydrate metabolism	Glycolysis / Gluconeogenesis
A0A3N0I212	K01803	Metabolism	Carbohydrate metabolism	Glycolysis / Gluconeogenesis
A0A415TCE6	K01803	Metabolism	Carbohydrate metabolism	Glycolysis / Gluconeogenesis
A0A7X6X9C2	K01803	Metabolism	Carbohydrate metabolism	Glycolysis / Gluconeogenesis
E3GQZ1	K01803	Metabolism	Carbohydrate metabolism	Glycolysis / Gluconeogenesis
A0A1V2MC26	K01803	Metabolism	Carbohydrate metabolism	Glycolysis / Gluconeogenesis
R5I0C3	K01803	Metabolism	Carbohydrate metabolism	Glycolysis / Gluconeogenesis
H1LC04	K01803	Metabolism	Carbohydrate metabolism	Glycolysis / Gluconeogenesis
A0A239R000	K01803	Metabolism	Carbohydrate metabolism	Glycolysis / Gluconeogenesis
A0A1H0IQK9	K01803	Metabolism	Carbohydrate metabolism	Glycolysis / Gluconeogenesis
A0A350IGG0	K01803	Metabolism	Carbohydrate metabolism	Glycolysis / Gluconeogenesis
A0A379MS37	K01803	Metabolism	Carbohydrate metabolism	Glycolysis / Gluconeogenesis
A0A417HH97	K01803	Metabolism	Carbohydrate metabolism	Glycolysis / Gluconeogenesis
A0A6S6XRR0	K01803	Metabolism	Carbohydrate metabolism	Glycolysis / Gluconeogenesis
A0A6S6Y2G3	K01803	Metabolism	Carbohydrate metabolism	Glycolysis / Gluconeogenesis
A0A1G4QNY5	K01803	Metabolism	Carbohydrate metabolism	Glycolysis / Gluconeogenesis
A0A316B8K9	K01803	Metabolism	Carbohydrate metabolism	Glycolysis / Gluconeogenesis
Q02Z48	K01803	Metabolism	Carbohydrate metabolism	Glycolysis / Gluconeogenesis
A4VZZ4	K01803	Metabolism	Carbohydrate metabolism	Glycolysis / Gluconeogenesis
P72484	K01803	Metabolism	Carbohydrate metabolism	Glycolysis / Gluconeogenesis
Q8VVC1	K01803	Metabolism	Carbohydrate metabolism	Glycolysis / Gluconeogenesis
A0A3C2ERC9	K01803	Metabolism	Carbohydrate metabolism	Glycolysis / Gluconeogenesis
F2BYA3	K01803	Metabolism	Carbohydrate metabolism	Glycolysis / Gluconeogenesis
A0A498RBI2	K01803	Metabolism	Carbohydrate metabolism	Glycolysis / Gluconeogenesis
A0A134CN81	K01803	Metabolism	Carbohydrate metabolism	Glycolysis / Gluconeogenesis
A0A380NGP7	K01803	Metabolism	Carbohydrate metabolism	Glycolysis / Gluconeogenesis
A0A498R988	K01803	Metabolism	Carbohydrate metabolism	Glycolysis / Gluconeogenesis
A0A3D2QEH6	K01810	Metabolism	Carbohydrate metabolism	Glycolysis / Gluconeogenesis
A0A415EGT2	K01810	Metabolism	Carbohydrate metabolism	Glycolysis / Gluconeogenesis
D2RIT6	K01810	Metabolism	Carbohydrate metabolism	Glycolysis / Gluconeogenesis
R7LYL2	K01810	Metabolism	Carbohydrate metabolism	Glycolysis / Gluconeogenesis
A0A8B2QMX8	K01810	Metabolism	Carbohydrate metabolism	Glycolysis / Gluconeogenesis
R6HQK0	K01810	Metabolism	Carbohydrate metabolism	Glycolysis / Gluconeogenesis
R6IHH6	K01810	Metabolism	Carbohydrate metabolism	Glycolysis / Gluconeogenesis
A0A1G6IK99	K01810	Metabolism	Carbohydrate metabolism	Glycolysis / Gluconeogenesis
A0A6H0KPW7	K01810	Metabolism	Carbohydrate metabolism	Glycolysis / Gluconeogenesis
A0A380ZDK6	K01810	Metabolism	Carbohydrate metabolism	Glycolysis / Gluconeogenesis
R5EPH5	K01810	Metabolism	Carbohydrate metabolism	Glycolysis / Gluconeogenesis
R6DEP0	K01810	Metabolism	Carbohydrate metabolism	Glycolysis / Gluconeogenesis
A0A086Z231	K01810	Metabolism	Carbohydrate metabolism	Glycolysis / Gluconeogenesis
A0A087CNK7	K01810	Metabolism	Carbohydrate metabolism	Glycolysis / Gluconeogenesis
A0A261G5P8	K01810	Metabolism	Carbohydrate metabolism	Glycolysis / Gluconeogenesis
A0A318LVL4	K01810	Metabolism	Carbohydrate metabolism	Glycolysis / Gluconeogenesis
A0A366KDC9	K01810	Metabolism	Carbohydrate metabolism	Glycolysis / Gluconeogenesis
J0LME5	K01810	Metabolism	Carbohydrate metabolism	Glycolysis / Gluconeogenesis
A0A1F1AWL3	K01810	Metabolism	Carbohydrate metabolism	Glycolysis / Gluconeogenesis
A0A3D1TVE5	K01810	Metabolism	Carbohydrate metabolism	Glycolysis / Gluconeogenesis
A0A7X6Q0T7	K01810	Metabolism	Carbohydrate metabolism	Glycolysis / Gluconeogenesis
A0A7X6UG02	K01810	Metabolism	Carbohydrate metabolism	Glycolysis / Gluconeogenesis
A0A7X6VJG9	K01810	Metabolism	Carbohydrate metabolism	Glycolysis / Gluconeogenesis
A0A417EVS9	K01810	Metabolism	Carbohydrate metabolism	Glycolysis / Gluconeogenesis
A0A1C6I9X7	K01810	Metabolism	Carbohydrate metabolism	Glycolysis / Gluconeogenesis
A0A381JB19	K01810	Metabolism	Carbohydrate metabolism	Glycolysis / Gluconeogenesis
R6XSP0	K01810	Metabolism	Carbohydrate metabolism	Glycolysis / Gluconeogenesis
A0A425WKB1	K01810	Metabolism	Carbohydrate metabolism	Glycolysis / Gluconeogenesis
A0A1Y4AS23	K01810	Metabolism	Carbohydrate metabolism	Glycolysis / Gluconeogenesis
A0A414JGN6	K01810	Metabolism	Carbohydrate metabolism	Glycolysis / Gluconeogenesis
B6G9T5	K01810	Metabolism	Carbohydrate metabolism	Glycolysis / Gluconeogenesis
R7D331	K01810	Metabolism	Carbohydrate metabolism	Glycolysis / Gluconeogenesis
A0A1Y3XT73	K01810	Metabolism	Carbohydrate metabolism	Glycolysis / Gluconeogenesis
A0A143X1F3	K01810	Metabolism	Carbohydrate metabolism	Glycolysis / Gluconeogenesis
A0A7W5GQN3	K01810	Metabolism	Carbohydrate metabolism	Glycolysis / Gluconeogenesis
A0A7X7N206	K01810	Metabolism	Carbohydrate metabolism	Glycolysis / Gluconeogenesis
A0A0A8B5D7	K01810	Metabolism	Carbohydrate metabolism	Glycolysis / Gluconeogenesis
Q491V0	K01810	Metabolism	Carbohydrate metabolism	Glycolysis / Gluconeogenesis
A7MPC2	K01810	Metabolism	Carbohydrate metabolism	Glycolysis / Gluconeogenesis
B1LPI9	K01810	Metabolism	Carbohydrate metabolism	Glycolysis / Gluconeogenesis
A6TGT4	K01810	Metabolism	Carbohydrate metabolism	Glycolysis / Gluconeogenesis
A0A3C1E8T1	K01810	Metabolism	Carbohydrate metabolism	Glycolysis / Gluconeogenesis
A0A3D5HVF4	K01810	Metabolism	Carbohydrate metabolism	Glycolysis / Gluconeogenesis
A0A847LPQ0	K01810	Metabolism	Carbohydrate metabolism	Glycolysis / Gluconeogenesis
A0A1I0DWZ8	K01810	Metabolism	Carbohydrate metabolism	Glycolysis / Gluconeogenesis
B0N6Q2	K01810	Metabolism	Carbohydrate metabolism	Glycolysis / Gluconeogenesis
A0A7X6XJ21	K01810	Metabolism	Carbohydrate metabolism	Glycolysis / Gluconeogenesis
A0A6N7S2K0	K01810	Metabolism	Carbohydrate metabolism	Glycolysis / Gluconeogenesis
A0A7X2NQJ0	K01810	Metabolism	Carbohydrate metabolism	Glycolysis / Gluconeogenesis
A0A354LWV6	K01810	Metabolism	Carbohydrate metabolism	Glycolysis / Gluconeogenesis
A0A2Z4I6D0	K01810	Metabolism	Carbohydrate metabolism	Glycolysis / Gluconeogenesis
A0A1C6BIA1	K01810	Metabolism	Carbohydrate metabolism	Glycolysis / Gluconeogenesis
A0A412I5P2	K01810	Metabolism	Carbohydrate metabolism	Glycolysis / Gluconeogenesis
A0A349BWX5	K01810	Metabolism	Carbohydrate metabolism	Glycolysis / Gluconeogenesis
A0A556UBQ8	K01810	Metabolism	Carbohydrate metabolism	Glycolysis / Gluconeogenesis
A0A0R2CV86	K01810	Metabolism	Carbohydrate metabolism	Glycolysis / Gluconeogenesis
A0A0R2FZC9	K01810	Metabolism	Carbohydrate metabolism	Glycolysis / Gluconeogenesis
A0A3P1ZA40	K01810	Metabolism	Carbohydrate metabolism	Glycolysis / Gluconeogenesis
A0A2U0U7M7	K01810	Metabolism	Carbohydrate metabolism	Glycolysis / Gluconeogenesis
I4Z9B5	K01810	Metabolism	Carbohydrate metabolism	Glycolysis / Gluconeogenesis
A0A7X7UTW7	K01810	Metabolism	Carbohydrate metabolism	Glycolysis / Gluconeogenesis
A0A4V2RQX6	K01810	Metabolism	Carbohydrate metabolism	Glycolysis / Gluconeogenesis
R7JPF6	K01810	Metabolism	Carbohydrate metabolism	Glycolysis / Gluconeogenesis
A0A1H3FS68	K01810	Metabolism	Carbohydrate metabolism	Glycolysis / Gluconeogenesis
A0A417NJE6	K01810	Metabolism	Carbohydrate metabolism	Glycolysis / Gluconeogenesis
A0A6S6XKL4	K01810	Metabolism	Carbohydrate metabolism	Glycolysis / Gluconeogenesis
F4XHH3	K01810	Metabolism	Carbohydrate metabolism	Glycolysis / Gluconeogenesis
A0A328UCC2	K01810	Metabolism	Carbohydrate metabolism	Glycolysis / Gluconeogenesis
A8AUL5	K01810	Metabolism	Carbohydrate metabolism	Glycolysis / Gluconeogenesis
Q8VVB7	K01810	Metabolism	Carbohydrate metabolism	Glycolysis / Gluconeogenesis
B4U0D8	K01810	Metabolism	Carbohydrate metabolism	Glycolysis / Gluconeogenesis
A0A3B9DWA2	K01810	Metabolism	Carbohydrate metabolism	Glycolysis / Gluconeogenesis
R6A8G6	K01810	Metabolism	Carbohydrate metabolism	Glycolysis / Gluconeogenesis
A0A0J6WV94	K01810	Metabolism	Carbohydrate metabolism	Glycolysis / Gluconeogenesis
A0A349N2C4	K01810	Metabolism	Carbohydrate metabolism	Glycolysis / Gluconeogenesis
F5KXW2	K01810	Metabolism	Carbohydrate metabolism	Glycolysis / Gluconeogenesis
S4HBJ2	K01834	Metabolism	Carbohydrate metabolism	Glycolysis / Gluconeogenesis
A0A087EC54	K01834	Metabolism	Carbohydrate metabolism	Glycolysis / Gluconeogenesis
A0A261G755	K01834	Metabolism	Carbohydrate metabolism	Glycolysis / Gluconeogenesis
A0A6I1GMC2	K01834	Metabolism	Carbohydrate metabolism	Glycolysis / Gluconeogenesis
A0A261EVP2	K01834	Metabolism	Carbohydrate metabolism	Glycolysis / Gluconeogenesis
A0A410PLS2	K01834	Metabolism	Carbohydrate metabolism	Glycolysis / Gluconeogenesis
A0A6N8C4Q2	K01834	Metabolism	Carbohydrate metabolism	Glycolysis / Gluconeogenesis
A0A1W1XNU1	K01834	Metabolism	Carbohydrate metabolism	Glycolysis / Gluconeogenesis
U2U3D0	K01834	Metabolism	Carbohydrate metabolism	Glycolysis / Gluconeogenesis
A0A1Y3UH82	K01834	Metabolism	Carbohydrate metabolism	Glycolysis / Gluconeogenesis
A0A1Y4E6H3	K01834	Metabolism	Carbohydrate metabolism	Glycolysis / Gluconeogenesis
A0A415V8K0	K01834	Metabolism	Carbohydrate metabolism	Glycolysis / Gluconeogenesis
F2N7F9	K01834	Metabolism	Carbohydrate metabolism	Glycolysis / Gluconeogenesis
Q492W5	K01834	Metabolism	Carbohydrate metabolism	Glycolysis / Gluconeogenesis
Q7VR80	K01834	Metabolism	Carbohydrate metabolism	Glycolysis / Gluconeogenesis
C4K389	K01834	Metabolism	Carbohydrate metabolism	Glycolysis / Gluconeogenesis
A1A8Z8	K01834	Metabolism	Carbohydrate metabolism	Glycolysis / Gluconeogenesis
A0A3D5HUA2	K01834	Metabolism	Carbohydrate metabolism	Glycolysis / Gluconeogenesis
A0A4S2FD34	K01834	Metabolism	Carbohydrate metabolism	Glycolysis / Gluconeogenesis
R6ULC1	K01834	Metabolism	Carbohydrate metabolism	Glycolysis / Gluconeogenesis
A0A415TJ88	K01834	Metabolism	Carbohydrate metabolism	Glycolysis / Gluconeogenesis
A0A7G9RX08	K01834	Metabolism	Carbohydrate metabolism	Glycolysis / Gluconeogenesis
E7MR30	K01834	Metabolism	Carbohydrate metabolism	Glycolysis / Gluconeogenesis
A0A1Q6PIH4	K01834	Metabolism	Carbohydrate metabolism	Glycolysis / Gluconeogenesis
A0A3B8S6W7	K01834	Metabolism	Carbohydrate metabolism	Glycolysis / Gluconeogenesis
A0A4R1QNM8	K01834	Metabolism	Carbohydrate metabolism	Glycolysis / Gluconeogenesis
A0A1I0PII9	K01834	Metabolism	Carbohydrate metabolism	Glycolysis / Gluconeogenesis
A0A6P1PNJ3	K01834	Metabolism	Carbohydrate metabolism	Glycolysis / Gluconeogenesis
A0A0R1MSJ9	K01834	Metabolism	Carbohydrate metabolism	Glycolysis / Gluconeogenesis
Q5FM41	K01834	Metabolism	Carbohydrate metabolism	Glycolysis / Gluconeogenesis
Q74KP0	K01834	Metabolism	Carbohydrate metabolism	Glycolysis / Gluconeogenesis
A0A0R1XQJ6	K01834	Metabolism	Carbohydrate metabolism	Glycolysis / Gluconeogenesis
A0A0R2AXH1	K01834	Metabolism	Carbohydrate metabolism	Glycolysis / Gluconeogenesis
N1ZVT4	K01834	Metabolism	Carbohydrate metabolism	Glycolysis / Gluconeogenesis
C7XWF1	K01834	Metabolism	Carbohydrate metabolism	Glycolysis / Gluconeogenesis
R5B0X4	K01834	Metabolism	Carbohydrate metabolism	Glycolysis / Gluconeogenesis
A0A396M996	K01834	Metabolism	Carbohydrate metabolism	Glycolysis / Gluconeogenesis
G5H9P7	K01834	Metabolism	Carbohydrate metabolism	Glycolysis / Gluconeogenesis
R5UFI8	K01834	Metabolism	Carbohydrate metabolism	Glycolysis / Gluconeogenesis
Q9CIM0	K01834	Metabolism	Carbohydrate metabolism	Glycolysis / Gluconeogenesis
A4W369	K01834	Metabolism	Carbohydrate metabolism	Glycolysis / Gluconeogenesis
A8AW46	K01834	Metabolism	Carbohydrate metabolism	Glycolysis / Gluconeogenesis
B8ZM52	K01834	Metabolism	Carbohydrate metabolism	Glycolysis / Gluconeogenesis
P59161	K01834	Metabolism	Carbohydrate metabolism	Glycolysis / Gluconeogenesis
Q99Z29	K01834	Metabolism	Carbohydrate metabolism	Glycolysis / Gluconeogenesis
F2BVR4	K01834	Metabolism	Carbohydrate metabolism	Glycolysis / Gluconeogenesis
R5SVY2	K01834	Metabolism	Carbohydrate metabolism	Glycolysis / Gluconeogenesis
A0A8I1WMQ0	K01835	Metabolism	Carbohydrate metabolism	Glycolysis / Gluconeogenesis
A0A5C6HKZ6	K01835	Metabolism	Carbohydrate metabolism	Glycolysis / Gluconeogenesis
R6MY14	K01835	Metabolism	Carbohydrate metabolism	Glycolysis / Gluconeogenesis
A0A1Y4JKP1	K01835	Metabolism	Carbohydrate metabolism	Glycolysis / Gluconeogenesis
A0A261FB95	K01835	Metabolism	Carbohydrate metabolism	Glycolysis / Gluconeogenesis
A0A261G2Y1	K01835	Metabolism	Carbohydrate metabolism	Glycolysis / Gluconeogenesis
A0A2N3RB33	K01835	Metabolism	Carbohydrate metabolism	Glycolysis / Gluconeogenesis
I8AQ64	K01835	Metabolism	Carbohydrate metabolism	Glycolysis / Gluconeogenesis
R6IZY0	K01835	Metabolism	Carbohydrate metabolism	Glycolysis / Gluconeogenesis
A0A7C7E1C3	K01835	Metabolism	Carbohydrate metabolism	Glycolysis / Gluconeogenesis
A0A7V6PWD6	K01835	Metabolism	Carbohydrate metabolism	Glycolysis / Gluconeogenesis
A0A7X6QEA4	K01835	Metabolism	Carbohydrate metabolism	Glycolysis / Gluconeogenesis
A0A7X9GK44	K01835	Metabolism	Carbohydrate metabolism	Glycolysis / Gluconeogenesis
A0A844IXC1	K01835	Metabolism	Carbohydrate metabolism	Glycolysis / Gluconeogenesis
R5DHL6	K01835	Metabolism	Carbohydrate metabolism	Glycolysis / Gluconeogenesis
T4VXP8	K01835	Metabolism	Carbohydrate metabolism	Glycolysis / Gluconeogenesis
B1L0R6	K01835	Metabolism	Carbohydrate metabolism	Glycolysis / Gluconeogenesis
A0A1E8EXX5	K01835	Metabolism	Carbohydrate metabolism	Glycolysis / Gluconeogenesis
A0A3D5KIZ0	K01835	Metabolism	Carbohydrate metabolism	Glycolysis / Gluconeogenesis
R6VUM0	K01835	Metabolism	Carbohydrate metabolism	Glycolysis / Gluconeogenesis
A0A1M6SWD8	K01835	Metabolism	Carbohydrate metabolism	Glycolysis / Gluconeogenesis
A0A425VUF9	K01835	Metabolism	Carbohydrate metabolism	Glycolysis / Gluconeogenesis
A0A8T8UI69	K01835	Metabolism	Carbohydrate metabolism	Glycolysis / Gluconeogenesis
A0A374TX07	K01835	Metabolism	Carbohydrate metabolism	Glycolysis / Gluconeogenesis
A0A396CAS7	K01835	Metabolism	Carbohydrate metabolism	Glycolysis / Gluconeogenesis
A0A414ZVP7	K01835	Metabolism	Carbohydrate metabolism	Glycolysis / Gluconeogenesis
A0A415CU49	K01835	Metabolism	Carbohydrate metabolism	Glycolysis / Gluconeogenesis
A0A415UPK0	K01835	Metabolism	Carbohydrate metabolism	Glycolysis / Gluconeogenesis
R7D767	K01835	Metabolism	Carbohydrate metabolism	Glycolysis / Gluconeogenesis
F2N6X4	K01835	Metabolism	Carbohydrate metabolism	Glycolysis / Gluconeogenesis
F2N8B6	K01835	Metabolism	Carbohydrate metabolism	Glycolysis / Gluconeogenesis
A0A5K1IVI2	K01835	Metabolism	Carbohydrate metabolism	Glycolysis / Gluconeogenesis
A0A5K1J1Y0	K01835	Metabolism	Carbohydrate metabolism	Glycolysis / Gluconeogenesis
A0A1Y3XVP3	K01835	Metabolism	Carbohydrate metabolism	Glycolysis / Gluconeogenesis
A0A7K0G7B0	K01835	Metabolism	Carbohydrate metabolism	Glycolysis / Gluconeogenesis
A0A3D5N2X0	K01835	Metabolism	Carbohydrate metabolism	Glycolysis / Gluconeogenesis
A0A7X7V489	K01835	Metabolism	Carbohydrate metabolism	Glycolysis / Gluconeogenesis
A0A847B204	K01835	Metabolism	Carbohydrate metabolism	Glycolysis / Gluconeogenesis
A0A6N8U3B7	K01835	Metabolism	Carbohydrate metabolism	Glycolysis / Gluconeogenesis
A0A3E3EBW8	K01835	Metabolism	Carbohydrate metabolism	Glycolysis / Gluconeogenesis
A0A417C713	K01835	Metabolism	Carbohydrate metabolism	Glycolysis / Gluconeogenesis
A0A7C6SGY5	K01835	Metabolism	Carbohydrate metabolism	Glycolysis / Gluconeogenesis
A0A7G9S0R4	K01835	Metabolism	Carbohydrate metabolism	Glycolysis / Gluconeogenesis
A0A7X6T0M5	K01835	Metabolism	Carbohydrate metabolism	Glycolysis / Gluconeogenesis
A0A413UB33	K01835	Metabolism	Carbohydrate metabolism	Glycolysis / Gluconeogenesis
B9Y3I1	K01835	Metabolism	Carbohydrate metabolism	Glycolysis / Gluconeogenesis
A0A7W8FXV4	K01835	Metabolism	Carbohydrate metabolism	Glycolysis / Gluconeogenesis
A0A1T4K509	K01835	Metabolism	Carbohydrate metabolism	Glycolysis / Gluconeogenesis
A0A1Y4QHU7	K01835	Metabolism	Carbohydrate metabolism	Glycolysis / Gluconeogenesis
A0A1U7NHK4	K01835	Metabolism	Carbohydrate metabolism	Glycolysis / Gluconeogenesis
A0A8T8EI84	K01835	Metabolism	Carbohydrate metabolism	Glycolysis / Gluconeogenesis
A0A8F2JAJ6	K01835	Metabolism	Carbohydrate metabolism	Glycolysis / Gluconeogenesis
A0A1I7GMU3	K01835	Metabolism	Carbohydrate metabolism	Glycolysis / Gluconeogenesis
R5MMT6	K01835	Metabolism	Carbohydrate metabolism	Glycolysis / Gluconeogenesis
A0A1C5S9U5	K01835	Metabolism	Carbohydrate metabolism	Glycolysis / Gluconeogenesis
A0A1C6JEV9	K01835	Metabolism	Carbohydrate metabolism	Glycolysis / Gluconeogenesis
A0A3D5UL17	K01835	Metabolism	Carbohydrate metabolism	Glycolysis / Gluconeogenesis
A0A350WKA8	K01835	Metabolism	Carbohydrate metabolism	Glycolysis / Gluconeogenesis
A0A351PTF2	K01835	Metabolism	Carbohydrate metabolism	Glycolysis / Gluconeogenesis
N2A6Z4	K01835	Metabolism	Carbohydrate metabolism	Glycolysis / Gluconeogenesis
G9XG05	K01835	Metabolism	Carbohydrate metabolism	Glycolysis / Gluconeogenesis
A0A3D1FKM4	K01835	Metabolism	Carbohydrate metabolism	Glycolysis / Gluconeogenesis
A0A6M0LL59	K01835	Metabolism	Carbohydrate metabolism	Glycolysis / Gluconeogenesis
A0A4U8Q3F7	K01835	Metabolism	Carbohydrate metabolism	Glycolysis / Gluconeogenesis
A0A1G5C691	K01835	Metabolism	Carbohydrate metabolism	Glycolysis / Gluconeogenesis
A0A1H2XV73	K01835	Metabolism	Carbohydrate metabolism	Glycolysis / Gluconeogenesis
A0A355YJC7	K01835	Metabolism	Carbohydrate metabolism	Glycolysis / Gluconeogenesis
A0A3B8XVQ6	K01835	Metabolism	Carbohydrate metabolism	Glycolysis / Gluconeogenesis
R9JQ18	K01835	Metabolism	Carbohydrate metabolism	Glycolysis / Gluconeogenesis
A0A1S9C815	K01835	Metabolism	Carbohydrate metabolism	Glycolysis / Gluconeogenesis
A0A3D5LDM7	K01835	Metabolism	Carbohydrate metabolism	Glycolysis / Gluconeogenesis
A0A6A8LLY7	K01835	Metabolism	Carbohydrate metabolism	Glycolysis / Gluconeogenesis
A0A3M0LUH9	K01835	Metabolism	Carbohydrate metabolism	Glycolysis / Gluconeogenesis
A0A3T0TR74	K01835	Metabolism	Carbohydrate metabolism	Glycolysis / Gluconeogenesis
G8PC20	K01835	Metabolism	Carbohydrate metabolism	Glycolysis / Gluconeogenesis
A0A0R1MSM2	K01835	Metabolism	Carbohydrate metabolism	Glycolysis / Gluconeogenesis
S5NMX6	K01835	Metabolism	Carbohydrate metabolism	Glycolysis / Gluconeogenesis
A0A380P2T4	K01835	Metabolism	Carbohydrate metabolism	Glycolysis / Gluconeogenesis
A0A0F4KQ03	K01835	Metabolism	Carbohydrate metabolism	Glycolysis / Gluconeogenesis
A0A0R2LL31	K01835	Metabolism	Carbohydrate metabolism	Glycolysis / Gluconeogenesis
A0A0R1HEY5	K01835	Metabolism	Carbohydrate metabolism	Glycolysis / Gluconeogenesis
A0A0R2L729	K01835	Metabolism	Carbohydrate metabolism	Glycolysis / Gluconeogenesis
A0A0R1W7C8	K01835	Metabolism	Carbohydrate metabolism	Glycolysis / Gluconeogenesis
F9DK86	K01835	Metabolism	Carbohydrate metabolism	Glycolysis / Gluconeogenesis
A0A1H8CTM7	K01835	Metabolism	Carbohydrate metabolism	Glycolysis / Gluconeogenesis
A0A255UL81	K01835	Metabolism	Carbohydrate metabolism	Glycolysis / Gluconeogenesis
R5PGB7	K01835	Metabolism	Carbohydrate metabolism	Glycolysis / Gluconeogenesis
D3IAA0	K01835	Metabolism	Carbohydrate metabolism	Glycolysis / Gluconeogenesis
R6Y7J6	K01835	Metabolism	Carbohydrate metabolism	Glycolysis / Gluconeogenesis
A0A4R2ESI5	K01835	Metabolism	Carbohydrate metabolism	Glycolysis / Gluconeogenesis
R5HY69	K01835	Metabolism	Carbohydrate metabolism	Glycolysis / Gluconeogenesis
A0A417H975	K01835	Metabolism	Carbohydrate metabolism	Glycolysis / Gluconeogenesis
A0A6S6XIX9	K01835	Metabolism	Carbohydrate metabolism	Glycolysis / Gluconeogenesis
A0A6S6XSG0	K01835	Metabolism	Carbohydrate metabolism	Glycolysis / Gluconeogenesis
A0A1G4PXF5	K01835	Metabolism	Carbohydrate metabolism	Glycolysis / Gluconeogenesis
A0A1G4WFS0	K01835	Metabolism	Carbohydrate metabolism	Glycolysis / Gluconeogenesis
A0A1G6CVN0	K01835	Metabolism	Carbohydrate metabolism	Glycolysis / Gluconeogenesis
A0A1H3ECL6	K01835	Metabolism	Carbohydrate metabolism	Glycolysis / Gluconeogenesis
A0A1W6WFX4	K01835	Metabolism	Carbohydrate metabolism	Glycolysis / Gluconeogenesis
A0A316BB52	K01835	Metabolism	Carbohydrate metabolism	Glycolysis / Gluconeogenesis
F4XFB9	K01835	Metabolism	Carbohydrate metabolism	Glycolysis / Gluconeogenesis
A0A1I0N5I0	K01835	Metabolism	Carbohydrate metabolism	Glycolysis / Gluconeogenesis
R5TC61	K01835	Metabolism	Carbohydrate metabolism	Glycolysis / Gluconeogenesis
A0A847YMG0	K01835	Metabolism	Carbohydrate metabolism	Glycolysis / Gluconeogenesis
A0A498RB18	K01835	Metabolism	Carbohydrate metabolism	Glycolysis / Gluconeogenesis
A0A1G9TVX4	K01835	Metabolism	Carbohydrate metabolism	Glycolysis / Gluconeogenesis
E2ZDJ8	K01835	Metabolism	Carbohydrate metabolism	Glycolysis / Gluconeogenesis
F9N4M8	K01835	Metabolism	Carbohydrate metabolism	Glycolysis / Gluconeogenesis
W1UYV1	K01835	Metabolism	Carbohydrate metabolism	Glycolysis / Gluconeogenesis
A0A354WSG7	K01835	Metabolism	Carbohydrate metabolism	Glycolysis / Gluconeogenesis
A0A496PD81	K01835	Metabolism	Carbohydrate metabolism	Glycolysis / Gluconeogenesis
R7K9U9	K01895	Metabolism	Carbohydrate metabolism	Glycolysis / Gluconeogenesis
R5TYD5	K01895	Metabolism	Carbohydrate metabolism	Glycolysis / Gluconeogenesis
R6PKT8	K01895	Metabolism	Carbohydrate metabolism	Glycolysis / Gluconeogenesis
A0A143WX04	K01895	Metabolism	Carbohydrate metabolism	Glycolysis / Gluconeogenesis
A0A1V1REM4	K01895	Metabolism	Carbohydrate metabolism	Glycolysis / Gluconeogenesis
A0A1V1REQ3	K01895	Metabolism	Carbohydrate metabolism	Glycolysis / Gluconeogenesis
A0A7W5D0P7	K01895	Metabolism	Carbohydrate metabolism	Glycolysis / Gluconeogenesis
A0A7W5GPR2	K01895	Metabolism	Carbohydrate metabolism	Glycolysis / Gluconeogenesis
A8AN29	K01895	Metabolism	Carbohydrate metabolism	Glycolysis / Gluconeogenesis
A7MPJ7	K01895	Metabolism	Carbohydrate metabolism	Glycolysis / Gluconeogenesis
Q8FAY8	K01895	Metabolism	Carbohydrate metabolism	Glycolysis / Gluconeogenesis
A0A3D2W8B1	K01895	Metabolism	Carbohydrate metabolism	Glycolysis / Gluconeogenesis
A0A1T4K5K9	K01895	Metabolism	Carbohydrate metabolism	Glycolysis / Gluconeogenesis
R6NA93	K01895	Metabolism	Carbohydrate metabolism	Glycolysis / Gluconeogenesis
V8BUY5	K01895	Metabolism	Carbohydrate metabolism	Glycolysis / Gluconeogenesis
A0A1Y3VBS6	K01895	Metabolism	Carbohydrate metabolism	Glycolysis / Gluconeogenesis
A0A316BA05	K01895	Metabolism	Carbohydrate metabolism	Glycolysis / Gluconeogenesis
A0A1G4R178	K01895	Metabolism	Carbohydrate metabolism	Glycolysis / Gluconeogenesis
A0A1G4S119	K01895	Metabolism	Carbohydrate metabolism	Glycolysis / Gluconeogenesis
A0A1H3ETW2	K01895	Metabolism	Carbohydrate metabolism	Glycolysis / Gluconeogenesis
A0A1I0R5E6	K01895	Metabolism	Carbohydrate metabolism	Glycolysis / Gluconeogenesis
A0A316S2A2	K02446	Metabolism	Carbohydrate metabolism	Glycolysis / Gluconeogenesis
R6X8Z8	K02446	Metabolism	Carbohydrate metabolism	Glycolysis / Gluconeogenesis
A0A0D8I945	K02446	Metabolism	Carbohydrate metabolism	Glycolysis / Gluconeogenesis
P0A9D1	K02446	Metabolism	Carbohydrate metabolism	Glycolysis / Gluconeogenesis
A0A316LNI5	K02446	Metabolism	Carbohydrate metabolism	Glycolysis / Gluconeogenesis
A0A346B0K3	K02446	Metabolism	Carbohydrate metabolism	Glycolysis / Gluconeogenesis
W1U3T7	K02446	Metabolism	Carbohydrate metabolism	Glycolysis / Gluconeogenesis
A0A3E2X1G5	K02753	Metabolism	Carbohydrate metabolism	Glycolysis / Gluconeogenesis
A0A7D8A1N6	K02753	Metabolism	Carbohydrate metabolism	Glycolysis / Gluconeogenesis
A0A3A5QV83	K02777	Metabolism	Carbohydrate metabolism	Glycolysis / Gluconeogenesis
B7CAZ8	K02777	Metabolism	Carbohydrate metabolism	Glycolysis / Gluconeogenesis
B9Y551	K02777	Metabolism	Carbohydrate metabolism	Glycolysis / Gluconeogenesis
A0A354LXA5	K02777	Metabolism	Carbohydrate metabolism	Glycolysis / Gluconeogenesis
A0A417K4F8	K02777	Metabolism	Carbohydrate metabolism	Glycolysis / Gluconeogenesis
A0A3E2W3C1	K02777	Metabolism	Carbohydrate metabolism	Glycolysis / Gluconeogenesis
A0A3E3AAQ7	K02777	Metabolism	Carbohydrate metabolism	Glycolysis / Gluconeogenesis
A0A6G7Y0P3	K02777	Metabolism	Carbohydrate metabolism	Glycolysis / Gluconeogenesis
A0A413CSN6	K02777	Metabolism	Carbohydrate metabolism	Glycolysis / Gluconeogenesis
A0A1C0BV35	K02777	Metabolism	Carbohydrate metabolism	Glycolysis / Gluconeogenesis
A0A1U7NFV1	K02777	Metabolism	Carbohydrate metabolism	Glycolysis / Gluconeogenesis
A0A1H3WQD2	K02777	Metabolism	Carbohydrate metabolism	Glycolysis / Gluconeogenesis
K0NDS0	K02777	Metabolism	Carbohydrate metabolism	Glycolysis / Gluconeogenesis
A0A5P0ZXB2	K02777	Metabolism	Carbohydrate metabolism	Glycolysis / Gluconeogenesis
A0A4R5NJN3	K02777	Metabolism	Carbohydrate metabolism	Glycolysis / Gluconeogenesis
A0A1W6WBC2	K02777	Metabolism	Carbohydrate metabolism	Glycolysis / Gluconeogenesis
A0A5K1J579	K02779	Metabolism	Carbohydrate metabolism	Glycolysis / Gluconeogenesis
P37439	K02779	Metabolism	Carbohydrate metabolism	Glycolysis / Gluconeogenesis
A0A343JEA7	K02791	Metabolism	Carbohydrate metabolism	Glycolysis / Gluconeogenesis
A0A6N9JIT6	K02791	Metabolism	Carbohydrate metabolism	Glycolysis / Gluconeogenesis
A0A414JFG6	K02791	Metabolism	Carbohydrate metabolism	Glycolysis / Gluconeogenesis
P19642	K02791	Metabolism	Carbohydrate metabolism	Glycolysis / Gluconeogenesis
A0A6G7WWN5	K02791	Metabolism	Carbohydrate metabolism	Glycolysis / Gluconeogenesis
A0A318L3S8	K02791	Metabolism	Carbohydrate metabolism	Glycolysis / Gluconeogenesis
G4Q701	K03737	Metabolism	Carbohydrate metabolism	Glycolysis / Gluconeogenesis
R7K7V8	K03737	Metabolism	Carbohydrate metabolism	Glycolysis / Gluconeogenesis
R6HNS4	K03737	Metabolism	Carbohydrate metabolism	Glycolysis / Gluconeogenesis
R6X914	K03737	Metabolism	Carbohydrate metabolism	Glycolysis / Gluconeogenesis
A0A8B2R0L2	K03737	Metabolism	Carbohydrate metabolism	Glycolysis / Gluconeogenesis
A0A1I1XHA0	K03737	Metabolism	Carbohydrate metabolism	Glycolysis / Gluconeogenesis
G4Q4Y3	K03737	Metabolism	Carbohydrate metabolism	Glycolysis / Gluconeogenesis
A0A351E9B0	K03737	Metabolism	Carbohydrate metabolism	Glycolysis / Gluconeogenesis
A0A8I2BAV1	K03737	Metabolism	Carbohydrate metabolism	Glycolysis / Gluconeogenesis
A0A415EL39	K03737	Metabolism	Carbohydrate metabolism	Glycolysis / Gluconeogenesis
A0A415ELX5	K03737	Metabolism	Carbohydrate metabolism	Glycolysis / Gluconeogenesis
G4Q7H6	K03737	Metabolism	Carbohydrate metabolism	Glycolysis / Gluconeogenesis
A0A316SBQ8	K03737	Metabolism	Carbohydrate metabolism	Glycolysis / Gluconeogenesis
A0A0S8JXG2	K03737	Metabolism	Carbohydrate metabolism	Glycolysis / Gluconeogenesis
A0A1C7H0Z2	K03737	Metabolism	Carbohydrate metabolism	Glycolysis / Gluconeogenesis
A0A351YB47	K03737	Metabolism	Carbohydrate metabolism	Glycolysis / Gluconeogenesis
A0A5M6B7Y3	K03737	Metabolism	Carbohydrate metabolism	Glycolysis / Gluconeogenesis
K9DRJ3	K03737	Metabolism	Carbohydrate metabolism	Glycolysis / Gluconeogenesis
S3YD92	K03737	Metabolism	Carbohydrate metabolism	Glycolysis / Gluconeogenesis
A0A8S0YJL4	K03737	Metabolism	Carbohydrate metabolism	Glycolysis / Gluconeogenesis
R6M5U7	K03737	Metabolism	Carbohydrate metabolism	Glycolysis / Gluconeogenesis
R6SNY5	K03737	Metabolism	Carbohydrate metabolism	Glycolysis / Gluconeogenesis
R7LQA4	K03737	Metabolism	Carbohydrate metabolism	Glycolysis / Gluconeogenesis
A0A1M6F1Z4	K03737	Metabolism	Carbohydrate metabolism	Glycolysis / Gluconeogenesis
A0A355RYS7	K03737	Metabolism	Carbohydrate metabolism	Glycolysis / Gluconeogenesis
A0A3D2P4P9	K03737	Metabolism	Carbohydrate metabolism	Glycolysis / Gluconeogenesis
A0A7C6Z179	K03737	Metabolism	Carbohydrate metabolism	Glycolysis / Gluconeogenesis
A0A2M8TF00	K03737	Metabolism	Carbohydrate metabolism	Glycolysis / Gluconeogenesis
A0A343J9N1	K03737	Metabolism	Carbohydrate metabolism	Glycolysis / Gluconeogenesis
A0A343JCR7	K03737	Metabolism	Carbohydrate metabolism	Glycolysis / Gluconeogenesis
A0A410PK39	K03737	Metabolism	Carbohydrate metabolism	Glycolysis / Gluconeogenesis
A0A7X0S1A7	K03737	Metabolism	Carbohydrate metabolism	Glycolysis / Gluconeogenesis
A0A846K3H2	K03737	Metabolism	Carbohydrate metabolism	Glycolysis / Gluconeogenesis
A0A1D8GHP4	K03737	Metabolism	Carbohydrate metabolism	Glycolysis / Gluconeogenesis
A0A7X6T7W8	K03737	Metabolism	Carbohydrate metabolism	Glycolysis / Gluconeogenesis
A0A0A8B698	K03737	Metabolism	Carbohydrate metabolism	Glycolysis / Gluconeogenesis
A0A4S2EYE4	K03737	Metabolism	Carbohydrate metabolism	Glycolysis / Gluconeogenesis
A0A7X7N1Z4	K03737	Metabolism	Carbohydrate metabolism	Glycolysis / Gluconeogenesis
A0A5C7ENB4	K03737	Metabolism	Carbohydrate metabolism	Glycolysis / Gluconeogenesis
U2U3M0	K03737	Metabolism	Carbohydrate metabolism	Glycolysis / Gluconeogenesis
A0A5K1IUC1	K03737	Metabolism	Carbohydrate metabolism	Glycolysis / Gluconeogenesis
C4FAR2	K03737	Metabolism	Carbohydrate metabolism	Glycolysis / Gluconeogenesis
P52647	K03737	Metabolism	Carbohydrate metabolism	Glycolysis / Gluconeogenesis
A0A1T4NBE2	K03737	Metabolism	Carbohydrate metabolism	Glycolysis / Gluconeogenesis
A0A350IYT4	K03737	Metabolism	Carbohydrate metabolism	Glycolysis / Gluconeogenesis
A0A350IYT5	K03737	Metabolism	Carbohydrate metabolism	Glycolysis / Gluconeogenesis
A0A353TVH2	K03737	Metabolism	Carbohydrate metabolism	Glycolysis / Gluconeogenesis
A0A372YMM2	K03737	Metabolism	Carbohydrate metabolism	Glycolysis / Gluconeogenesis
A0A3B9G1C7	K03737	Metabolism	Carbohydrate metabolism	Glycolysis / Gluconeogenesis
A0A3D0G2C0	K03737	Metabolism	Carbohydrate metabolism	Glycolysis / Gluconeogenesis
A0A7X7V448	K03737	Metabolism	Carbohydrate metabolism	Glycolysis / Gluconeogenesis
A0A7X8AQ94	K03737	Metabolism	Carbohydrate metabolism	Glycolysis / Gluconeogenesis
A0A847B226	K03737	Metabolism	Carbohydrate metabolism	Glycolysis / Gluconeogenesis
A0A847LS19	K03737	Metabolism	Carbohydrate metabolism	Glycolysis / Gluconeogenesis
A0A1Y4QRE2	K03737	Metabolism	Carbohydrate metabolism	Glycolysis / Gluconeogenesis
A0A2T3FSV5	K03737	Metabolism	Carbohydrate metabolism	Glycolysis / Gluconeogenesis
A0A1Q9YNA8	K03737	Metabolism	Carbohydrate metabolism	Glycolysis / Gluconeogenesis
D2MQM5	K03737	Metabolism	Carbohydrate metabolism	Glycolysis / Gluconeogenesis
U2R524	K03737	Metabolism	Carbohydrate metabolism	Glycolysis / Gluconeogenesis
A0A6A4V416	K03737	Metabolism	Carbohydrate metabolism	Glycolysis / Gluconeogenesis
R6QAS0	K03737	Metabolism	Carbohydrate metabolism	Glycolysis / Gluconeogenesis
R7H6Z2	K03737	Metabolism	Carbohydrate metabolism	Glycolysis / Gluconeogenesis
A0A366I1Q1	K03737	Metabolism	Carbohydrate metabolism	Glycolysis / Gluconeogenesis
A0A4R6Q5G4	K03737	Metabolism	Carbohydrate metabolism	Glycolysis / Gluconeogenesis
A0A7X2JE56	K03737	Metabolism	Carbohydrate metabolism	Glycolysis / Gluconeogenesis
B1CC22	K03737	Metabolism	Carbohydrate metabolism	Glycolysis / Gluconeogenesis
A0A4V1EGL7	K03737	Metabolism	Carbohydrate metabolism	Glycolysis / Gluconeogenesis
A0A136WID6	K03737	Metabolism	Carbohydrate metabolism	Glycolysis / Gluconeogenesis
A0A7I8DJX5	K03737	Metabolism	Carbohydrate metabolism	Glycolysis / Gluconeogenesis
A0A3D4HRP2	K03737	Metabolism	Carbohydrate metabolism	Glycolysis / Gluconeogenesis
F3BAT4	K03737	Metabolism	Carbohydrate metabolism	Glycolysis / Gluconeogenesis
A0A1Y3TSS3	K03737	Metabolism	Carbohydrate metabolism	Glycolysis / Gluconeogenesis
A0A1V2YD11	K03737	Metabolism	Carbohydrate metabolism	Glycolysis / Gluconeogenesis
A0A8J7HBL8	K03737	Metabolism	Carbohydrate metabolism	Glycolysis / Gluconeogenesis
A0A5P6VPN2	K03737	Metabolism	Carbohydrate metabolism	Glycolysis / Gluconeogenesis
A0A2D1KS92	K03737	Metabolism	Carbohydrate metabolism	Glycolysis / Gluconeogenesis
A0A353A000	K03737	Metabolism	Carbohydrate metabolism	Glycolysis / Gluconeogenesis
E6MKX0	K03737	Metabolism	Carbohydrate metabolism	Glycolysis / Gluconeogenesis
A0A4Y1WYT3	K03737	Metabolism	Carbohydrate metabolism	Glycolysis / Gluconeogenesis
R6XG66	K03737	Metabolism	Carbohydrate metabolism	Glycolysis / Gluconeogenesis
G5H7U0	K03737	Metabolism	Carbohydrate metabolism	Glycolysis / Gluconeogenesis
D4ILJ2	K03737	Metabolism	Carbohydrate metabolism	Glycolysis / Gluconeogenesis
A0A359H562	K03737	Metabolism	Carbohydrate metabolism	Glycolysis / Gluconeogenesis
A0A1Q6EDL8	K03737	Metabolism	Carbohydrate metabolism	Glycolysis / Gluconeogenesis
A0A1Q6F255	K03737	Metabolism	Carbohydrate metabolism	Glycolysis / Gluconeogenesis
A0A1Y3QXW4	K03737	Metabolism	Carbohydrate metabolism	Glycolysis / Gluconeogenesis
A0A1Y4AVX8	K03737	Metabolism	Carbohydrate metabolism	Glycolysis / Gluconeogenesis
A0A1Y4TZ72	K03737	Metabolism	Carbohydrate metabolism	Glycolysis / Gluconeogenesis
A0A379MQX7	K03737	Metabolism	Carbohydrate metabolism	Glycolysis / Gluconeogenesis
A0A1G4VPD3	K03737	Metabolism	Carbohydrate metabolism	Glycolysis / Gluconeogenesis
A0A1G6AIR8	K03737	Metabolism	Carbohydrate metabolism	Glycolysis / Gluconeogenesis
A0A1H3EDW7	K03737	Metabolism	Carbohydrate metabolism	Glycolysis / Gluconeogenesis
A0A1I3LES0	K03737	Metabolism	Carbohydrate metabolism	Glycolysis / Gluconeogenesis
A0A6S6XAT6	K03737	Metabolism	Carbohydrate metabolism	Glycolysis / Gluconeogenesis
A0A6S6XJS2	K03737	Metabolism	Carbohydrate metabolism	Glycolysis / Gluconeogenesis
A0A1W6WGR3	K03737	Metabolism	Carbohydrate metabolism	Glycolysis / Gluconeogenesis
A0A417HMB4	K03737	Metabolism	Carbohydrate metabolism	Glycolysis / Gluconeogenesis
A0A417NFY5	K03737	Metabolism	Carbohydrate metabolism	Glycolysis / Gluconeogenesis
A0A328UBC2	K03737	Metabolism	Carbohydrate metabolism	Glycolysis / Gluconeogenesis
R6AAL9	K03737	Metabolism	Carbohydrate metabolism	Glycolysis / Gluconeogenesis
R7PTU0	K03737	Metabolism	Carbohydrate metabolism	Glycolysis / Gluconeogenesis
A0A0J6WX10	K03737	Metabolism	Carbohydrate metabolism	Glycolysis / Gluconeogenesis
S7HRB8	K03737	Metabolism	Carbohydrate metabolism	Glycolysis / Gluconeogenesis
S7IT25	K03737	Metabolism	Carbohydrate metabolism	Glycolysis / Gluconeogenesis
A0A1G9ZDE1	K03737	Metabolism	Carbohydrate metabolism	Glycolysis / Gluconeogenesis
A0A1H0AJH3	K03737	Metabolism	Carbohydrate metabolism	Glycolysis / Gluconeogenesis
A0A1H0AY49	K03737	Metabolism	Carbohydrate metabolism	Glycolysis / Gluconeogenesis
A0A1B8WX14	K03737	Metabolism	Carbohydrate metabolism	Glycolysis / Gluconeogenesis
A0A1B8WX37	K03737	Metabolism	Carbohydrate metabolism	Glycolysis / Gluconeogenesis
A0A413QQY6	K03737	Metabolism	Carbohydrate metabolism	Glycolysis / Gluconeogenesis
A0A413QWA9	K03737	Metabolism	Carbohydrate metabolism	Glycolysis / Gluconeogenesis
A0A413R3D3	K03737	Metabolism	Carbohydrate metabolism	Glycolysis / Gluconeogenesis
A0A848BXX3	K03737	Metabolism	Carbohydrate metabolism	Glycolysis / Gluconeogenesis
A0A848BXZ4	K03737	Metabolism	Carbohydrate metabolism	Glycolysis / Gluconeogenesis
K9D2A4	K03737	Metabolism	Carbohydrate metabolism	Glycolysis / Gluconeogenesis
A0A1C5UXF2	K03737	Metabolism	Carbohydrate metabolism	Glycolysis / Gluconeogenesis
A0A239ZLT4	K03737	Metabolism	Carbohydrate metabolism	Glycolysis / Gluconeogenesis
C9LQS1	K03737	Metabolism	Carbohydrate metabolism	Glycolysis / Gluconeogenesis
E2ZDQ5	K03737	Metabolism	Carbohydrate metabolism	Glycolysis / Gluconeogenesis
U7UH22	K03737	Metabolism	Carbohydrate metabolism	Glycolysis / Gluconeogenesis
U7UV18	K03737	Metabolism	Carbohydrate metabolism	Glycolysis / Gluconeogenesis
G9YIX0	K03737	Metabolism	Carbohydrate metabolism	Glycolysis / Gluconeogenesis
A0A133SIG8	K03737	Metabolism	Carbohydrate metabolism	Glycolysis / Gluconeogenesis
A0A134CBI4	K03737	Metabolism	Carbohydrate metabolism	Glycolysis / Gluconeogenesis
A0A133S4J1	K03737	Metabolism	Carbohydrate metabolism	Glycolysis / Gluconeogenesis
G9YIS8	K03737	Metabolism	Carbohydrate metabolism	Glycolysis / Gluconeogenesis
A0A498R5K1	K03737	Metabolism	Carbohydrate metabolism	Glycolysis / Gluconeogenesis
A8AMG4	K03841	Metabolism	Carbohydrate metabolism	Glycolysis / Gluconeogenesis
A7MM48	K03841	Metabolism	Carbohydrate metabolism	Glycolysis / Gluconeogenesis
B5Y2X3	K03841	Metabolism	Carbohydrate metabolism	Glycolysis / Gluconeogenesis
Q328V4	K03841	Metabolism	Carbohydrate metabolism	Glycolysis / Gluconeogenesis
A0A143XR10	K03841	Metabolism	Carbohydrate metabolism	Glycolysis / Gluconeogenesis
A0A1Y4AT26	K03841	Metabolism	Carbohydrate metabolism	Glycolysis / Gluconeogenesis
P41795	K04022	Metabolism	Carbohydrate metabolism	Glycolysis / Gluconeogenesis
A0A359EU23	K04041	Metabolism	Carbohydrate metabolism	Glycolysis / Gluconeogenesis
A0A3D2QER7	K04041	Metabolism	Carbohydrate metabolism	Glycolysis / Gluconeogenesis
A0A8I2BC75	K04041	Metabolism	Carbohydrate metabolism	Glycolysis / Gluconeogenesis
A0A0I9RTS8	K04041	Metabolism	Carbohydrate metabolism	Glycolysis / Gluconeogenesis
A0A1C5YP08	K04041	Metabolism	Carbohydrate metabolism	Glycolysis / Gluconeogenesis
A0A3P2A1G6	K04041	Metabolism	Carbohydrate metabolism	Glycolysis / Gluconeogenesis
R5B1V9	K04041	Metabolism	Carbohydrate metabolism	Glycolysis / Gluconeogenesis
R5TYR4	K04041	Metabolism	Carbohydrate metabolism	Glycolysis / Gluconeogenesis
R6AA51	K04041	Metabolism	Carbohydrate metabolism	Glycolysis / Gluconeogenesis
A0A1Y4HPM6	K04041	Metabolism	Carbohydrate metabolism	Glycolysis / Gluconeogenesis
S0F6C7	K04041	Metabolism	Carbohydrate metabolism	Glycolysis / Gluconeogenesis
U6RED3	K04041	Metabolism	Carbohydrate metabolism	Glycolysis / Gluconeogenesis
A0A3B9UX39	K04041	Metabolism	Carbohydrate metabolism	Glycolysis / Gluconeogenesis
A0A7X8DE42	K04041	Metabolism	Carbohydrate metabolism	Glycolysis / Gluconeogenesis
A6TLX6	K04041	Metabolism	Carbohydrate metabolism	Glycolysis / Gluconeogenesis
A0A1C6EG86	K04041	Metabolism	Carbohydrate metabolism	Glycolysis / Gluconeogenesis
A0A0L6ZCA2	K04041	Metabolism	Carbohydrate metabolism	Glycolysis / Gluconeogenesis
A0A1C5ZUZ7	K04041	Metabolism	Carbohydrate metabolism	Glycolysis / Gluconeogenesis
A0A2T0BDZ0	K04041	Metabolism	Carbohydrate metabolism	Glycolysis / Gluconeogenesis
A0A343JEL4	K04041	Metabolism	Carbohydrate metabolism	Glycolysis / Gluconeogenesis
A0A7X6TVT7	K04041	Metabolism	Carbohydrate metabolism	Glycolysis / Gluconeogenesis
R5SV91	K04041	Metabolism	Carbohydrate metabolism	Glycolysis / Gluconeogenesis
R6AIF5	K04041	Metabolism	Carbohydrate metabolism	Glycolysis / Gluconeogenesis
U5RUA1	K04041	Metabolism	Carbohydrate metabolism	Glycolysis / Gluconeogenesis
A0A1Y3XSL3	K04041	Metabolism	Carbohydrate metabolism	Glycolysis / Gluconeogenesis
A0A7W5D1V5	K04041	Metabolism	Carbohydrate metabolism	Glycolysis / Gluconeogenesis
A0A5K1J4V7	K04041	Metabolism	Carbohydrate metabolism	Glycolysis / Gluconeogenesis
A0A6N3D836	K04041	Metabolism	Carbohydrate metabolism	Glycolysis / Gluconeogenesis
A0A425VY70	K04041	Metabolism	Carbohydrate metabolism	Glycolysis / Gluconeogenesis
A0A425WD80	K04041	Metabolism	Carbohydrate metabolism	Glycolysis / Gluconeogenesis
A0A425WLG8	K04041	Metabolism	Carbohydrate metabolism	Glycolysis / Gluconeogenesis
A0A395ZTZ4	K04041	Metabolism	Carbohydrate metabolism	Glycolysis / Gluconeogenesis
A0A3E4QS57	K04041	Metabolism	Carbohydrate metabolism	Glycolysis / Gluconeogenesis
A0A414RPD5	K04041	Metabolism	Carbohydrate metabolism	Glycolysis / Gluconeogenesis
A0A416ZEB1	K04041	Metabolism	Carbohydrate metabolism	Glycolysis / Gluconeogenesis
A0A5C7F281	K04041	Metabolism	Carbohydrate metabolism	Glycolysis / Gluconeogenesis
U2TIH3	K04041	Metabolism	Carbohydrate metabolism	Glycolysis / Gluconeogenesis
A0A417CJD1	K04041	Metabolism	Carbohydrate metabolism	Glycolysis / Gluconeogenesis
A0A3G9JVG1	K04041	Metabolism	Carbohydrate metabolism	Glycolysis / Gluconeogenesis
A0A4V2W5U5	K04041	Metabolism	Carbohydrate metabolism	Glycolysis / Gluconeogenesis
A0A5D0WII8	K04041	Metabolism	Carbohydrate metabolism	Glycolysis / Gluconeogenesis
A0A366ID44	K04041	Metabolism	Carbohydrate metabolism	Glycolysis / Gluconeogenesis
R5LLZ9	K04041	Metabolism	Carbohydrate metabolism	Glycolysis / Gluconeogenesis
U2PRX7	K04041	Metabolism	Carbohydrate metabolism	Glycolysis / Gluconeogenesis
G9X2F6	K04041	Metabolism	Carbohydrate metabolism	Glycolysis / Gluconeogenesis
A0A6L5GPQ9	K04041	Metabolism	Carbohydrate metabolism	Glycolysis / Gluconeogenesis
A0A354D465	K04041	Metabolism	Carbohydrate metabolism	Glycolysis / Gluconeogenesis
A0A8E3SJV0	K04041	Metabolism	Carbohydrate metabolism	Glycolysis / Gluconeogenesis
H1CKD9	K04041	Metabolism	Carbohydrate metabolism	Glycolysis / Gluconeogenesis
R9JF46	K04041	Metabolism	Carbohydrate metabolism	Glycolysis / Gluconeogenesis
A0A850HHJ3	K04041	Metabolism	Carbohydrate metabolism	Glycolysis / Gluconeogenesis
R5CYE6	K04041	Metabolism	Carbohydrate metabolism	Glycolysis / Gluconeogenesis
A0A3E2WT14	K04041	Metabolism	Carbohydrate metabolism	Glycolysis / Gluconeogenesis
A0A1V2M4E0	K04041	Metabolism	Carbohydrate metabolism	Glycolysis / Gluconeogenesis
A0A3R6P6U2	K04041	Metabolism	Carbohydrate metabolism	Glycolysis / Gluconeogenesis
R5TG70	K04041	Metabolism	Carbohydrate metabolism	Glycolysis / Gluconeogenesis
R5YEK4	K04041	Metabolism	Carbohydrate metabolism	Glycolysis / Gluconeogenesis
A0A2N7AVN4	K04041	Metabolism	Carbohydrate metabolism	Glycolysis / Gluconeogenesis
A0A5C6MBF0	K04041	Metabolism	Carbohydrate metabolism	Glycolysis / Gluconeogenesis
A0A2G9VPD7	K04041	Metabolism	Carbohydrate metabolism	Glycolysis / Gluconeogenesis
A0A5R9BV38	K04041	Metabolism	Carbohydrate metabolism	Glycolysis / Gluconeogenesis
A0A8I0B5X5	K04041	Metabolism	Carbohydrate metabolism	Glycolysis / Gluconeogenesis
A0A349NF65	K04041	Metabolism	Carbohydrate metabolism	Glycolysis / Gluconeogenesis
A0A8G0HBN1	K04041	Metabolism	Carbohydrate metabolism	Glycolysis / Gluconeogenesis
R7LFY0	K04041	Metabolism	Carbohydrate metabolism	Glycolysis / Gluconeogenesis
U7UGU1	K04041	Metabolism	Carbohydrate metabolism	Glycolysis / Gluconeogenesis
R5IFK6	K04041	Metabolism	Carbohydrate metabolism	Glycolysis / Gluconeogenesis
A0A1G4WEP3	K04041	Metabolism	Carbohydrate metabolism	Glycolysis / Gluconeogenesis
A0A1I3NMZ7	K04041	Metabolism	Carbohydrate metabolism	Glycolysis / Gluconeogenesis
A0A1W6WCN7	K04041	Metabolism	Carbohydrate metabolism	Glycolysis / Gluconeogenesis
A0A6S6XKJ1	K04041	Metabolism	Carbohydrate metabolism	Glycolysis / Gluconeogenesis
A0A6S6XU75	K04041	Metabolism	Carbohydrate metabolism	Glycolysis / Gluconeogenesis
F4XEX6	K04041	Metabolism	Carbohydrate metabolism	Glycolysis / Gluconeogenesis
A0A0W7TSH0	K04041	Metabolism	Carbohydrate metabolism	Glycolysis / Gluconeogenesis
A2RHX9	K04041	Metabolism	Carbohydrate metabolism	Glycolysis / Gluconeogenesis
Q9CIU9	K04041	Metabolism	Carbohydrate metabolism	Glycolysis / Gluconeogenesis
A3CMR5	K04041	Metabolism	Carbohydrate metabolism	Glycolysis / Gluconeogenesis
A8AWF2	K04041	Metabolism	Carbohydrate metabolism	Glycolysis / Gluconeogenesis
B9DRN4	K04041	Metabolism	Carbohydrate metabolism	Glycolysis / Gluconeogenesis
Q8E6K1	K04041	Metabolism	Carbohydrate metabolism	Glycolysis / Gluconeogenesis
A0A847YS92	K04041	Metabolism	Carbohydrate metabolism	Glycolysis / Gluconeogenesis
A0A0J6WVE9	K04041	Metabolism	Carbohydrate metabolism	Glycolysis / Gluconeogenesis
A0A848C1J1	K04041	Metabolism	Carbohydrate metabolism	Glycolysis / Gluconeogenesis
D3LU45	K04041	Metabolism	Carbohydrate metabolism	Glycolysis / Gluconeogenesis
E2ZA19	K04041	Metabolism	Carbohydrate metabolism	Glycolysis / Gluconeogenesis
R7KA03	K04072	Metabolism	Carbohydrate metabolism	Glycolysis / Gluconeogenesis
A0A354CLC5	K04072	Metabolism	Carbohydrate metabolism	Glycolysis / Gluconeogenesis
A0A2I7M8R6	K04072	Metabolism	Carbohydrate metabolism	Glycolysis / Gluconeogenesis
U1SGY2	K04072	Metabolism	Carbohydrate metabolism	Glycolysis / Gluconeogenesis
A0A087BBD4	K04072	Metabolism	Carbohydrate metabolism	Glycolysis / Gluconeogenesis
A0A0F4M1I0	K04072	Metabolism	Carbohydrate metabolism	Glycolysis / Gluconeogenesis
A0A430FXC0	K04072	Metabolism	Carbohydrate metabolism	Glycolysis / Gluconeogenesis
A0A6L4X2A3	K04072	Metabolism	Carbohydrate metabolism	Glycolysis / Gluconeogenesis
A0A6L9TCU9	K04072	Metabolism	Carbohydrate metabolism	Glycolysis / Gluconeogenesis
A0A6N7TTB3	K04072	Metabolism	Carbohydrate metabolism	Glycolysis / Gluconeogenesis
A0A7Y0HWB3	K04072	Metabolism	Carbohydrate metabolism	Glycolysis / Gluconeogenesis
D1NVE0	K04072	Metabolism	Carbohydrate metabolism	Glycolysis / Gluconeogenesis
A0A261ETZ6	K04072	Metabolism	Carbohydrate metabolism	Glycolysis / Gluconeogenesis
I8UPK2	K04072	Metabolism	Carbohydrate metabolism	Glycolysis / Gluconeogenesis
A0A6N8C0B8	K04072	Metabolism	Carbohydrate metabolism	Glycolysis / Gluconeogenesis
A0A8F5G4S6	K04072	Metabolism	Carbohydrate metabolism	Glycolysis / Gluconeogenesis
A0A6N8C026	K04072	Metabolism	Carbohydrate metabolism	Glycolysis / Gluconeogenesis
A0A7X9BTN1	K04072	Metabolism	Carbohydrate metabolism	Glycolysis / Gluconeogenesis
A0A343JBW1	K04072	Metabolism	Carbohydrate metabolism	Glycolysis / Gluconeogenesis
M1MMM7	K04072	Metabolism	Carbohydrate metabolism	Glycolysis / Gluconeogenesis
V7I205	K04072	Metabolism	Carbohydrate metabolism	Glycolysis / Gluconeogenesis
A0A425VVA5	K04072	Metabolism	Carbohydrate metabolism	Glycolysis / Gluconeogenesis
A0A425W707	K04072	Metabolism	Carbohydrate metabolism	Glycolysis / Gluconeogenesis
A0A425WPF7	K04072	Metabolism	Carbohydrate metabolism	Glycolysis / Gluconeogenesis
U2VI14	K04072	Metabolism	Carbohydrate metabolism	Glycolysis / Gluconeogenesis
A0A1C5VK16	K04072	Metabolism	Carbohydrate metabolism	Glycolysis / Gluconeogenesis
A0A1Y4DTK4	K04072	Metabolism	Carbohydrate metabolism	Glycolysis / Gluconeogenesis
A0A5K1JJ29	K04072	Metabolism	Carbohydrate metabolism	Glycolysis / Gluconeogenesis
A0A1Y3U909	K04072	Metabolism	Carbohydrate metabolism	Glycolysis / Gluconeogenesis
P0A9Q8	K04072	Metabolism	Carbohydrate metabolism	Glycolysis / Gluconeogenesis
A0A3D2W4L1	K04072	Metabolism	Carbohydrate metabolism	Glycolysis / Gluconeogenesis
A0A389M6E8	K04072	Metabolism	Carbohydrate metabolism	Glycolysis / Gluconeogenesis
D2MNX6	K04072	Metabolism	Carbohydrate metabolism	Glycolysis / Gluconeogenesis
A0A415TCZ5	K04072	Metabolism	Carbohydrate metabolism	Glycolysis / Gluconeogenesis
A0A7G9S1C8	K04072	Metabolism	Carbohydrate metabolism	Glycolysis / Gluconeogenesis
H6LJM8	K04072	Metabolism	Carbohydrate metabolism	Glycolysis / Gluconeogenesis
A0A1I7GCN6	K04072	Metabolism	Carbohydrate metabolism	Glycolysis / Gluconeogenesis
A0A7U6QKT3	K04072	Metabolism	Carbohydrate metabolism	Glycolysis / Gluconeogenesis
D4LQ96	K04072	Metabolism	Carbohydrate metabolism	Glycolysis / Gluconeogenesis
A0A7X8ETI8	K04072	Metabolism	Carbohydrate metabolism	Glycolysis / Gluconeogenesis
A0A7X8JQ76	K04072	Metabolism	Carbohydrate metabolism	Glycolysis / Gluconeogenesis
A0A847WFT9	K04072	Metabolism	Carbohydrate metabolism	Glycolysis / Gluconeogenesis
F3MYG7	K04072	Metabolism	Carbohydrate metabolism	Glycolysis / Gluconeogenesis
A0A0R2AZ87	K04072	Metabolism	Carbohydrate metabolism	Glycolysis / Gluconeogenesis
A0A0R1JUE6	K04072	Metabolism	Carbohydrate metabolism	Glycolysis / Gluconeogenesis
A0A0R2F445	K04072	Metabolism	Carbohydrate metabolism	Glycolysis / Gluconeogenesis
A0A2R3JWY1	K04072	Metabolism	Carbohydrate metabolism	Glycolysis / Gluconeogenesis
A0A5A5U2Y4	K04072	Metabolism	Carbohydrate metabolism	Glycolysis / Gluconeogenesis
V7HTA2	K04072	Metabolism	Carbohydrate metabolism	Glycolysis / Gluconeogenesis
A0A0R2CMT7	K04072	Metabolism	Carbohydrate metabolism	Glycolysis / Gluconeogenesis
A0A0P0BQM1	K04072	Metabolism	Carbohydrate metabolism	Glycolysis / Gluconeogenesis
A0A1G6CYN1	K04072	Metabolism	Carbohydrate metabolism	Glycolysis / Gluconeogenesis
A0A6S6XJ71	K04072	Metabolism	Carbohydrate metabolism	Glycolysis / Gluconeogenesis
A0A0W7TTG7	K04072	Metabolism	Carbohydrate metabolism	Glycolysis / Gluconeogenesis
A0A3C1U8B1	K06859	Metabolism	Carbohydrate metabolism	Glycolysis / Gluconeogenesis
A0A4S2FEI1	K06859	Metabolism	Carbohydrate metabolism	Glycolysis / Gluconeogenesis
A0A6A4UT02	K06859	Metabolism	Carbohydrate metabolism	Glycolysis / Gluconeogenesis
A0A847CKX4	K06859	Metabolism	Carbohydrate metabolism	Glycolysis / Gluconeogenesis
R6UMC6	K06859	Metabolism	Carbohydrate metabolism	Glycolysis / Gluconeogenesis
A0A380LLG5	K06859	Metabolism	Carbohydrate metabolism	Glycolysis / Gluconeogenesis
A0A366I5J1	K06859	Metabolism	Carbohydrate metabolism	Glycolysis / Gluconeogenesis
R9HI50	K11645	Metabolism	Carbohydrate metabolism	Glycolysis / Gluconeogenesis
P0A992	K11645	Metabolism	Carbohydrate metabolism	Glycolysis / Gluconeogenesis
E7GPG9	K11645	Metabolism	Carbohydrate metabolism	Glycolysis / Gluconeogenesis
A0A4Y1WQ92	K11645	Metabolism	Carbohydrate metabolism	Glycolysis / Gluconeogenesis
A0A4Y1XAA3	K11645	Metabolism	Carbohydrate metabolism	Glycolysis / Gluconeogenesis
A0A1V1RHW2	K13810	Metabolism	Carbohydrate metabolism	Glycolysis / Gluconeogenesis
A0A4R0QWZ9	K13953	Metabolism	Carbohydrate metabolism	Glycolysis / Gluconeogenesis
A0A3E2BT45	K13953	Metabolism	Carbohydrate metabolism	Glycolysis / Gluconeogenesis
A0A3E2D263	K13953	Metabolism	Carbohydrate metabolism	Glycolysis / Gluconeogenesis
P39451	K13953	Metabolism	Carbohydrate metabolism	Glycolysis / Gluconeogenesis
A0A5P9QJ07	K13953	Metabolism	Carbohydrate metabolism	Glycolysis / Gluconeogenesis
A0A0R2AMM6	K13953	Metabolism	Carbohydrate metabolism	Glycolysis / Gluconeogenesis
A0A4Z0J853	K13953	Metabolism	Carbohydrate metabolism	Glycolysis / Gluconeogenesis
G9WG72	K13953	Metabolism	Carbohydrate metabolism	Glycolysis / Gluconeogenesis
A0A0K9NGI1	K13954	Metabolism	Carbohydrate metabolism	Glycolysis / Gluconeogenesis
A0A7R7IDS3	K13954	Metabolism	Carbohydrate metabolism	Glycolysis / Gluconeogenesis
A0A415BH59	K13979	Metabolism	Carbohydrate metabolism	Glycolysis / Gluconeogenesis
P75691	K13979	Metabolism	Carbohydrate metabolism	Glycolysis / Gluconeogenesis
A0A3D2QA42	K15633	Metabolism	Carbohydrate metabolism	Glycolysis / Gluconeogenesis
A0A8I2B8A1	K15633	Metabolism	Carbohydrate metabolism	Glycolysis / Gluconeogenesis
A0A1H2U5Q8	K15633	Metabolism	Carbohydrate metabolism	Glycolysis / Gluconeogenesis
R7M3Y6	K15633	Metabolism	Carbohydrate metabolism	Glycolysis / Gluconeogenesis
A0A316S730	K15633	Metabolism	Carbohydrate metabolism	Glycolysis / Gluconeogenesis
D4V3G8	K15633	Metabolism	Carbohydrate metabolism	Glycolysis / Gluconeogenesis
A0A2G2M8D1	K15633	Metabolism	Carbohydrate metabolism	Glycolysis / Gluconeogenesis
A0A267MGN8	K15633	Metabolism	Carbohydrate metabolism	Glycolysis / Gluconeogenesis
R8VTT5	K15633	Metabolism	Carbohydrate metabolism	Glycolysis / Gluconeogenesis
F0Z4J2	K15633	Metabolism	Carbohydrate metabolism	Glycolysis / Gluconeogenesis
A0A143XAZ9	K15633	Metabolism	Carbohydrate metabolism	Glycolysis / Gluconeogenesis
A0A1Y4DR25	K15633	Metabolism	Carbohydrate metabolism	Glycolysis / Gluconeogenesis
A0A374QZH3	K15633	Metabolism	Carbohydrate metabolism	Glycolysis / Gluconeogenesis
A0A5K1JAH0	K15633	Metabolism	Carbohydrate metabolism	Glycolysis / Gluconeogenesis
F2N8H0	K15633	Metabolism	Carbohydrate metabolism	Glycolysis / Gluconeogenesis
A7MID1	K15633	Metabolism	Carbohydrate metabolism	Glycolysis / Gluconeogenesis
Q8ZL56	K15633	Metabolism	Carbohydrate metabolism	Glycolysis / Gluconeogenesis
A0A7X6XHC6	K15633	Metabolism	Carbohydrate metabolism	Glycolysis / Gluconeogenesis
D4JFB4	K15633	Metabolism	Carbohydrate metabolism	Glycolysis / Gluconeogenesis
A0A412I2U0	K15633	Metabolism	Carbohydrate metabolism	Glycolysis / Gluconeogenesis
A0A1C6L5V3	K15633	Metabolism	Carbohydrate metabolism	Glycolysis / Gluconeogenesis
A0A853JHJ6	K15633	Metabolism	Carbohydrate metabolism	Glycolysis / Gluconeogenesis
A0A2K4ZMY5	K15633	Metabolism	Carbohydrate metabolism	Glycolysis / Gluconeogenesis
A0A1I0BD23	K15633	Metabolism	Carbohydrate metabolism	Glycolysis / Gluconeogenesis
E1KN58	K15633	Metabolism	Carbohydrate metabolism	Glycolysis / Gluconeogenesis
R5AN21	K15633	Metabolism	Carbohydrate metabolism	Glycolysis / Gluconeogenesis
A0A350IGF8	K15633	Metabolism	Carbohydrate metabolism	Glycolysis / Gluconeogenesis
A0A359H404	K15633	Metabolism	Carbohydrate metabolism	Glycolysis / Gluconeogenesis
A0A4Y1XPH9	K15633	Metabolism	Carbohydrate metabolism	Glycolysis / Gluconeogenesis
R6YB04	K15633	Metabolism	Carbohydrate metabolism	Glycolysis / Gluconeogenesis
A0A1G6BNY7	K15633	Metabolism	Carbohydrate metabolism	Glycolysis / Gluconeogenesis
A0A1G4QNB4	K15633	Metabolism	Carbohydrate metabolism	Glycolysis / Gluconeogenesis
A0A1G4V735	K15633	Metabolism	Carbohydrate metabolism	Glycolysis / Gluconeogenesis
A0A1I3RK12	K15633	Metabolism	Carbohydrate metabolism	Glycolysis / Gluconeogenesis
A0A316BEJ6	K15633	Metabolism	Carbohydrate metabolism	Glycolysis / Gluconeogenesis
F4XCZ7	K15633	Metabolism	Carbohydrate metabolism	Glycolysis / Gluconeogenesis
D3LUD2	K15633	Metabolism	Carbohydrate metabolism	Glycolysis / Gluconeogenesis
W1UUH2	K15633	Metabolism	Carbohydrate metabolism	Glycolysis / Gluconeogenesis
A4W6B3	K15634	Metabolism	Carbohydrate metabolism	Glycolysis / Gluconeogenesis
B5Y264	K15634	Metabolism	Carbohydrate metabolism	Glycolysis / Gluconeogenesis
Q8ZJU8	K15634	Metabolism	Carbohydrate metabolism	Glycolysis / Gluconeogenesis
Q3YTZ9	K15634	Metabolism	Carbohydrate metabolism	Glycolysis / Gluconeogenesis
A0A351E9X5	K15635	Metabolism	Carbohydrate metabolism	Glycolysis / Gluconeogenesis
A0A8I1WIU7	K15635	Metabolism	Carbohydrate metabolism	Glycolysis / Gluconeogenesis
A0A1G6JH32	K15635	Metabolism	Carbohydrate metabolism	Glycolysis / Gluconeogenesis
R6HE32	K15635	Metabolism	Carbohydrate metabolism	Glycolysis / Gluconeogenesis
R6XUX3	K15635	Metabolism	Carbohydrate metabolism	Glycolysis / Gluconeogenesis
U6RFD4	K15635	Metabolism	Carbohydrate metabolism	Glycolysis / Gluconeogenesis
R6GCL6	K15635	Metabolism	Carbohydrate metabolism	Glycolysis / Gluconeogenesis
A0A078SP20	K15635	Metabolism	Carbohydrate metabolism	Glycolysis / Gluconeogenesis
H2JG05	K15635	Metabolism	Carbohydrate metabolism	Glycolysis / Gluconeogenesis
A0A7X8LUX9	K15635	Metabolism	Carbohydrate metabolism	Glycolysis / Gluconeogenesis
A0A1C6GZI1	K15635	Metabolism	Carbohydrate metabolism	Glycolysis / Gluconeogenesis
A0A1V1RHJ7	K15635	Metabolism	Carbohydrate metabolism	Glycolysis / Gluconeogenesis
A0A3D5XNS0	K15635	Metabolism	Carbohydrate metabolism	Glycolysis / Gluconeogenesis
[truncated: 126,755 more rows]

## Sheet: S3
Supplementary file 1.3: Results of microbial protein analysis based on KEGG database.
The table presents the results of ADONIS method. The analysis examines the differences in microbial protein between the CMH and PB group at baseline (Day 0).
number of permutations: 999
	Df	SumOfSqs	R2	F	PR (>F)
Group	1	0.1668	0.05072	0.9617	0.466
Residual	18	3.1227	0.94928
Total	19	3.2895	1

## Sheet: S4
Supplementary File 1.4: Linear regression analysis of alpha diversity.
The table shows the impact of various environmental factors on alpha diversity, as determined by linear regression analysis conducted in R
Alpha diversity index	Variable	estimate	std.error	statistic	p.value	Significance
Observed species
	(Intercept)	935.7	5.93857	157.563	1.03474e-52
	groupPB	-9.8	8.39841	-1.16689	0.250928	.
	time21D	2.4	8.39841	0.285768	0.776694	.
	groupPB:time21D	4.4	11.8771	0.370459	0.713211	.
Shannon Index
	(Intercept)	5.43508	0.0306687	177.219	1.51e-54
	groupPB	-0.0788449	0.0433721	-1.81787	0.0774135	.
	time21D	-0.0845528	0.0433721	-1.94948	0.059062	.
	groupPB:time21D	0.129622	0.0613374	2.11326	0.041577	*
Simpson Index
	(Intercept)	0.989067	0.00094157	1050.44	2.31e-82
	groupPB	-0.00225205	0.00133158	-1.69126	0.0994278	.
	time21D	-0.002092	0.00133158	-1.57106	0.124917	.
	groupPB:time21D	0.00378848	0.00188314	2.01179	0.0517726	.

## Sheet: S5
Supplementary file 1.5: Beta diversity analysis with ADONIS.
The table presents the results of beta diversity analysis using the ADONIS method. The analysis examines the differences in microbial community composition based on various variables, including condition (CMH vs. PB) and time (Day 0 vs. Day 21)
Distance methods	Variable	Df	SumOfSqs	R2	F-score	Pr(>F)	Significance
Bray
	group	1	0.0539	0.03395	1.3703	0.085	.
	time	1	0.05632	0.03548	1.4319	0.07	.
	group:time	1	0.06128	0.0386	1.5581	0.038	*
	Residual	36	1.41595	0.89196	NA	NA
	Total	39	1.58745	1	NA	NA

## Sheet: S6
Supplementary file 1.6: Results of family abundance analysis with DESeq2
This table presents the results of the differential abundance analysis of bacterial families in the CMH (N = 10) versus PB (N = 10) groups, using DESeq2.
Note: The "apeglm" method for log2FC shrinkage was used to account for dispersion and variation of effect size across individuals and treatments.
Family	baseMean	log2FoldChange	lfcSE	pvalue	padj
Ruminococcaceae	69609550	0.0249307	0.0447371	0.0118289	0.177433
Erysipelotrichaceae	7.99107e+07	0.00371034	0.0263678	0.642427	0.807683
Bacteroidaceae	1.31963e+08	0.00292183	0.0275023	0.217888	0.807683
Clostridiaceae	1.06268e+08	0.00155627	0.0266784	0.800664	0.807683
Lachnospiraceae	1.0103e+08	0.00154066	0.0269475	0.757183	0.807683
Veillonellaceae	7.42259e+07	0.00139776	0.0267554	0.807683	0.807683
Eubacteriaceae	5.50785e+07	0.00110419	0.0271769	0.743855	0.807683
Prevotellaceae	7.7955e+07	-0.00224569	0.0266401	0.737507	0.807683
Streptocaccaceae	4.03515e+07	-0.0023736	0.0269892	0.651831	0.807683
Lactobacillaceae	8.97271e+07	-0.00323218	0.0273427	0.427494	0.807683
Coriobacteriaceae	8.34184e+07	-0.00347071	0.025805	0.711202	0.807683
Enterobacteriaceae	3.01114e+07	-0.00367309	0.0274553	0.344758	0.807683
Acidaminococcaceae	6.43615e+07	-0.00602639	0.0271066	0.437656	0.807683
Bifidobacteriaceae	1.43896e+08	-0.00720106	0.0282209	0.179028	0.807683
Rikenellaceae	7.93788e+07	-0.0152013	0.0315164	0.112699	0.807683

## Sheet: S7
Supplementary file 1.7: Results of species abundance analysis with DESeq2
This table presents the results of the differential abundance analysis of bacterial species in the CMH (N = 10) versus PB (N = 10) groups, using DESeq2.
Note: The "apeglm" method for log2FC shrinkage was used to account for dispersion and variation of effect size across individuals and treatments.
Species	baseMean	log2FoldChange	lfcSE	pvalue	padj
Clostridium_bovifaecis	108474	3.42257	0.990877	3.46e-05	0.0115629
Bifidobacterium_castoris	1.4675e+06	7.2e-06	0.0014427	0.000698684	0.0478793
Eubacterium_pyruvativorans	553822	3.9e-06	0.0014427	0.000764539	0.0478793
Clostridium_putrefaciens	879566	3.88e-06	0.0014427	2.87e-05	0.0115629
Lactobacillus_gigeriorum	180667	2.64e-06	0.0014427	0.000716809	0.0478793
Levilactobacillus_bambusae	273660	-2.18e-06	0.00144269	0.0006768	0.0478793
Blautia_glucerasea	180252	-2.34e-06	0.0014427	0.000411316	0.0443162
Clostridium_tepidiprofundi	504827	-3.36e-06	0.0014427	0.000312789	0.0391769
Bifidobacterium_canis	905445	-1.53712	0.567607	0.000235855	0.0391769
Enorma_massiliensis	607813	-1.55169	0.593628	0.000303821	0.0391769
Prevotella_mizrahii	613582	-1.73314	0.700061	0.000442277	0.0443162
Clostridium_cadaveris	212529	-1.9116	0.788051	0.000512968	0.0467267
Bacteroides_helcogenes	1.01059e+06	-2.31982	0.853834	0.000264386	0.0391769
Clostridium_liquoris	365915	-2.97577	1.24931	0.000699466	0.0478793
Lacticaseibacillus_pantheris	219782	-3.66277	0.825141	9.4e-07	0.000942274
Clostridium_aceticum	1.03958e+06	-4.08177	1.2039	5.77e-05	0.0144646
Weissella_coleopterorum	101491	-1.71e-06	0.00144269	0.000877353	0.0517122
Clostridium_intestinale	364819	4.39e-06	0.0014427	0.00107317	0.0584733
Secundilactobacillus_folii	340743	3.29e-06	0.0014427	0.00110877	0.0584733
Prevotella_baroniae	1.04381e+06	3.93e-06	0.0014427	0.00127967	0.0591663
Streptococcus_constellatus	7043.24	3.83e-07	0.00144269	0.0013288	0.0591663
Clostridium_roseum	250226	-2.83e-06	0.0014427	0.0012683	0.0591663
Alloprevotella_sp.	2.81307e+06	-1.51244	0.778697	0.00135811	0.0591663
Companilactobacillus_nodensis	404542	2.47e-06	0.00144269	0.00170758	0.0611071
Lactobacillus_rodentium	130197	-2e-06	0.00144269	0.00165514	0.0611071
Bifidobacterium_actinocoloniiforme	890532	-1.04169	0.580704	0.00166851	0.0611071
Bifidobacterium_merycicum	994482	-1.61586	0.847246	0.00146622	0.0611071
Alloprevotella_tannerae	781446	-1.69408	0.897869	0.00153479	0.0611071
Clostridium_tyrobutyricum	369175	4.64e-06	0.0014427	0.0019188	0.0628717
Anaerostipes_caccae	62833.7	1.72e-06	0.00144269	0.00194513	0.0628717
Bacteroides_eggerthii	772062	-0.842618	0.49586	0.00190852	0.0628717
Schleiferilactobacillus_similis	239643	-2.21e-06	0.00144269	0.00208602	0.0653185
Schleiferilactobacillus_silagei	580251	1.66e-06	0.00144269	0.0023257	0.0685398
[Clostridium]_polysaccharolyticum	349346	-2.26e-06	0.00144269	0.00231948	0.0685398
Clostridium_cochlearium	215178	2.5e-06	0.00144269	0.00264422	0.0757001
Megasphaera_hexanoica	1.74076e+06	0.667651	0.573858	0.00347551	0.0829157
Prevotella_koreensis	353895	4.04e-06	0.00144269	0.00343024	0.0829157
Limosilactobacillus_secaliphilus	377684	1.87e-06	0.00144269	0.0029962	0.0829157
Salmonella_potsdam	2759.9	4.59e-08	0.00144269	0.00325918	0.0829157
Levilactobacillus_hammesii	116152	-1.91e-06	0.00144269	0.00308845	0.0829157
Veillonella_montpellierensis	1.35218e+06	-1.44286	1.10971	0.00337813	0.0829157
Bifidobacterium_thermacidophilum	412609	-1.74869	1.26552	0.00320513	0.0829157
Eubacterium_limosum	968968	3.52e-06	0.00144269	0.00386985	0.0880754
Lacticaseibacillus_thailandensis	903648	-2.29e-06	0.00144269	0.00390241	0.0880754
Collinsella_intestinalis	3.19529e+06	-0.920738	0.874858	0.00395548	0.0880754
Alkalibaculum_bacchi	790348	3.54e-06	0.00144269	0.0042966	0.0926888
Negativicoccus_succinicivorans	1.73019e+06	-0.633256	0.751929	0.00434768	0.0926888
[Clostridium]_aminophilum	314738	-1.25912	1.42526	0.00448125	0.0935462
Prevotella_fusca	142741	3.45e-06	0.00144269	0.00474907	0.0971137
Lucifera_butyrica	4.86768e+06	7.09e-06	0.00144269	0.00510166	0.102237
Levilactobacillus_brevis	1.00847e+06	-3.82e-06	0.00144269	0.00571798	0.112341
Periweissella_cryptocerci	732390	-2.83e-06	0.00144269	0.00771181	0.148601
Clostridium_carnis	289976	-2.22e-06	0.00144269	0.00788004	0.148977
Clostridium_leptum	525814	-2.7e-06	0.00144269	0.00877303	0.162788
Eubacterium_aggregans	337784	-2.16e-06	0.00144269	0.00950805	0.173219
[Clostridium]_clostridioforme	460698	3.04e-06	0.00144269	0.0100154	0.179204
Senegalimassilia_anaerobia	1.42831e+06	5.07e-06	0.00144269	0.0109102	0.190204
Enterocloster_citroniae	193894	-1.88e-06	0.00144269	0.0110098	0.190204
Acetobacterium_sp.	1.04144e+06	3.87e-06	0.00144269	0.0113527	0.192804
Bifidobacterium_subtile	988080	3.79e-06	0.00144269	0.0121044	0.202144
Weissella_confusa	489352	4.36e-06	0.00144269	0.0125284	0.203006
Streptococcus_gordonii	2.77396e+06	-3.57e-06	0.00144269	0.0125612	0.203006
Bacteroides_nordii	836974	-4e-06	0.00144269	0.0131886	0.209761
Veillonella_ratti	1.04856e+06	-2.32e-06	0.00144269	0.0135878	0.212734
Levilactobacillus_namurensis	678900	-1.04e-06	0.00144269	0.0138611	0.213674
[Clostridium]_innocuum	629481	3.94e-06	0.00144269	0.0157539	0.232139
Anaerocolumna_aminovalerica	524941	2.91e-06	0.00144269	0.0156507	0.232139
Limosilactobacillus_reuteri	1.55721e+06	-5.82e-06	0.00144269	0.015455	0.232139
Anaerosolibacter_carboniphilus	1.49699e+06	2.85e-06	0.00144269	0.0164302	0.237744
Paucilactobacillus_hokkaidonensis	126905	-1.8e-06	0.00144269	0.0168461	0.237744
Clostridium_tetani	184160	-3.02e-06	0.00144269	0.0168179	0.237744
Clostridium_sporogenes	928550	3.34e-06	0.00144269	0.0178294	0.239663
[Eubacterium]_cellulosolvens	790054	3.15e-06	0.00144269	0.0178957	0.239663
[Clostridium]_citroniae	464304	2.93e-06	0.00144269	0.0180656	0.239663
Kineothrix_alysoides	241792	2.9e-06	0.00144269	0.018261	0.239663
Clostridium_cylindrosporum	259369	2.26e-06	0.00144269	0.0176226	0.239663
Pediococcus_acidilactici	813912	-3.63e-06	0.00144269	0.0184172	0.239663
Lactobacillus_delbrueckii	878711	3.62e-06	0.00144269	0.0187507	0.240874
Anaerostipes_sp.	635806	-4.3e-06	0.00144269	0.0193253	0.245113
Ruminococcaceae_bacterium	5.94229e+07	1.59e-05	0.00144267	0.0196281	0.245842
Porcincola_intestinalis	188824	2.49e-06	0.00144269	0.0204414	0.252867
Citrobacter_rodentium	11175.6	2.53e-07	0.00144269	0.021522	0.256727
Liquorilactobacillus_uvarum	325038	-2.83e-06	0.00144269	0.0213502	0.256727
Dialister_succinatiphilus	1.1853e+06	-5.04e-06	0.00144269	0.0214017	0.256727
Alistipes_putredinis	2.60813e+06	5.09e-06	0.00144269	0.0223972	0.264023
Streptococcus_iniae	13305.8	-1.84e-07	0.00144269	0.0240317	0.268938
Tyzzerella_nexilis	104301	-1.08e-06	0.00144269	0.023517	0.268938
Companilactobacillus_nantensis	135512	-1.26e-06	0.00144269	0.0241561	0.268938
Clostridium_gasigenes	268662	-2.29e-06	0.00144269	0.0237528	0.268938
Bifidobacterium_biavatii	810629	-6.27e-06	0.00144269	0.0240813	0.268938
Apilactobacillus_ozensis	155405	1.36e-06	0.00144269	0.0247961	0.27303
Prevotella_melaninogenica	647388	-3.43e-06	0.00144269	0.0263661	0.287161
Butyrivibrio_hungatei	280165	2.53e-06	0.00144269	0.0268471	0.289256
Dialister_sp.	6.88328e+06	7.8e-06	0.00144269	0.0276185	0.289957
Limosilactobacillus_equigenerosi	179022	-1.29e-06	0.00144269	0.0277803	0.289957
Hathewaya_histolytica	165362	-2.07e-06	0.00144269	0.0275041	0.289957
Massilimicrobiota_timonensis	1.01476e+06	3.41e-06	0.00144269	0.0292911	0.292948
Serpentinicella_alkaliphila	170384	2.94e-06	0.00144269	0.0295287	0.292948
Caloramator_australicus	194154	2.82e-06	0.00144269	0.0294473	0.292948
Lactobacillus_amylolyticus	192889	-1.34e-06	0.00144269	0.0287871	0.292948
Anaerostipes_rhamnosivorans	189016	-3.54e-06	0.00144269	0.0291531	0.292948
Clostridium_botulinum	1.84171e+06	-7.69e-06	0.00144269	0.0301393	0.296074
Anaerotignum_neopropionicum	399956	-9.85e-07	0.00144269	0.0312296	0.303806
Paramaledivibacter_caminithermalis	283528	3.99e-06	0.00144269	0.0320644	0.304138
Ligilactobacillus_pobuzihii	514385	2.18e-06	0.00144269	0.0319792	0.304138
Pediococcus_claussenii	608706	1.43e-06	0.00144269	0.033006	0.304138
Streptococcus_sp.	5023.31	6.25e-08	0.00144269	0.0333884	0.304138
Enterocloster_clostridioformis	654780	-1.92e-06	0.00144269	0.0331445	0.304138
Leuconostoc_lactis	168652	-2.21e-06	0.00144269	0.0328909	0.304138
Veillonella_seminalis	953763	-3.87e-06	0.00144269	0.0331504	0.304138
Bifidobacterium_bifidum	2.10969e+06	5.81e-06	0.00144269	0.0339218	0.306213
Veillonella_denticariosi	232142	-2.02e-06	0.00144269	0.0354522	0.314364
Anaerorhabdus_furcosa	868984	-4.47e-06	0.00144269	0.0351775	0.314364
Prevotella_bergensis	682307	2.56e-06	0.00144269	0.0358577	0.31517
Bacteroides_cellulosilyticus	2.64905e+07	8.38e-07	0.00144269	0.0362426	0.315784
Blautia_wexlerae	289000	2.34e-06	0.00144269	0.0369878	0.319498
Lacrimispora_saccharolytica	180848	-2.12e-06	0.00144269	0.0385319	0.329991
Alkalibaculum_sporogenes	589773	2.94e-06	0.00144269	0.0391067	0.330763
Bifidobacterium_scardovii	765614	-4.45e-06	0.00144269	0.0392822	0.330763
Salmonella_paratyphi	280344	3.39e-06	0.00144269	0.0399473	0.33356
Solobacterium_moorei	1.19021e+06	4.68e-06	0.00144269	0.041065	0.335286
Catenibacillus_scindens	231142	-2.41e-06	0.00144269	0.0411579	0.335286
Alloscardovia_macacae	924536	-3.97e-06	0.00144269	0.0405288	0.335286
Lactobacillus_jensenii	166699	-1.58e-06	0.00144269	0.0423531	0.339503
Liquorilactobacillus_satsumensis	210397	-1.69e-06	0.00144269	0.0422403	0.339503
Collinsella_sp.	3.44077e+07	1.23e-05	0.00144267	0.0490006	0.340087
Holdemania_filiformis	2.55393e+06	4.6e-06	0.00144269	0.0492142	0.340087
Clostridium_perfringens	962352	3.74e-06	0.00144269	0.0443186	0.340087
Scardovia_wiggsiae	745668	3.73e-06	0.00144269	0.0471841	0.340087
Bifidobacterium_ruminantium	403884	3.19e-06	0.00144269	0.047519	0.340087
Eisenbergiella_massiliensis	371004	2.41e-06	0.00144269	0.0469844	0.340087
Ligilactobacillus_ruminis	1.07899e+06	2.41e-06	0.00144269	0.0461207	0.340087
Coprococcus_eutactus	450833	2.28e-06	0.00144269	0.0486833	0.340087
Sporofaciens_musculi	507603	2.23e-06	0.00144269	0.0462649	0.340087
Lacticaseibacillus_manihotivorans	301661	1.88e-06	0.00144269	0.0435128	0.340087
Lacticaseibacillus_fabifermentans	268909	1.69e-06	0.00144269	0.0474327	0.340087
Clostridium_septicum	280434	1.62e-06	0.00144269	0.0467135	0.340087
Cronobacter_turicensis	4416.88	1.78e-07	0.00144269	0.0464534	0.340087
Limosilactobacillus_panis	162053	-1.12e-06	0.00144269	0.0476248	0.340087
Weissella_koreensis	133479	-1.46e-06	0.00144269	0.04812	0.340087
Paucilactobacillus_suebicus	170808	-2.14e-06	0.00144269	0.0442747	0.340087
Paraprevotella_xylaniphila	513517	-2.92e-06	0.00144269	0.0489985	0.340087
Dielma_fastidiosa	2.11284e+06	-3.64e-06	0.00144269	0.0454579	0.340087
Bacteroides_uniformis	3.15246e+06	-7.47e-06	0.00144268	0.0471101	0.340087
Bifidobacterium_longum	1.16876e+07	-7.85e-06	0.00144268	0.0440601	0.340087
Youngiibacter_fragilis	1.4544e+06	-1.31e-06	0.00144269	0.0504841	0.346473
Cellulosilyticum_ruminicola	4269.52	1.66e-07	0.00144269	0.0514382	0.350619
Weissella_cibaria	424600	1.41e-06	0.00144269	0.0530176	0.355275
Bacteroides_coprophilus	116544	-2.51e-06	0.00144269	0.0531849	0.355275
Phocaeicola_salanitronis	489595	-4.2e-06	0.00144269	0.0526068	0.355275
Bifidobacterium_coryneforme	258903	-2.13e-06	0.00144269	0.0547868	0.363552
Marvinbryantia_formatexigens	265575	2.26e-06	0.00144269	0.0554694	0.364351
Schleiferilactobacillus_harbinensis	510784	-2.53e-06	0.00144269	0.0559981	0.364351
Oribacterium_sp.	1.33088e+06	-3.3e-06	0.00144269	0.0557579	0.364351
Secundilactobacillus_collinoides	445540	-1.52e-06	0.00144269	0.0567593	0.36457
Levilactobacillus_suantsaiihabitans	365929	-2.16e-06	0.00144269	0.0565956	0.36457
Bacteroides_faecis	958652	-3.8e-06	0.00144269	0.0576827	0.368141
Thermotalea_metallivorans	275410	-1.96e-06	0.00144269	0.0584867	0.370909
Lactiplantibacillus_xiangfangensis	539742	-1.09e-06	0.00144269	0.058957	0.371541
Anaerocolumna_chitinilytica	248246	2.44e-06	0.00144269	0.0602707	0.375101
Coprococcus_comes	339977	2.38e-06	0.00144269	0.0602237	0.375101
Bifidobacterium_pseudocatenulatum	1.97949e+06	-5.37e-06	0.00144269	0.0613395	0.379396
Clostridium_symbiosum	203345	1.39e-06	0.00144269	0.0619135	0.380597
Herbinix_hemicellulosilytica	269179	2.69e-06	0.00144269	0.0628646	0.384087
Mediterraneibacter_sp.	115216	1.23e-06	0.00144269	0.0643713	0.39091
Megasphaera_sp.	9.3652e+06	5.61e-06	0.00144269	0.0690434	0.394736
Senegalimassilia_faecalis	1.80118e+06	4.3e-06	0.00144269	0.0697501	0.394736
Bacteroides_fragilis	8.33355e+06	4.28e-06	0.00144269	0.0694969	0.394736
Faecalibaculum_rodentium	1.83774e+06	2.99e-06	0.00144269	0.0687086	0.394736
Cellulosilyticum_lentocellum	230616	2.36e-06	0.00144269	0.0682655	0.394736
Butyricicoccus_porcorum	222805	2.05e-06	0.00144269	0.0686345	0.394736
Limosilactobacillus_pontis	307649	2e-06	0.00144269	0.0691235	0.394736
Schleiferilactobacillus_perolens	351925	1.7e-06	0.00144269	0.0696745	0.394736
Ligilactobacillus_animalis	311309	1.33e-06	0.00144269	0.0701228	0.394736
Kluyvera_cryocrescens	10008	-1.64e-07	0.00144269	0.0667898	0.394736
Loigolactobacillus_rennini	159706	-1.44e-06	0.00144269	0.068968	0.394736
Alkaliphilus_sp.	393720	-2.58e-06	0.00144269	0.0674083	0.394736
Bacteroides_coprosuis	949277	-2.98e-06	0.00144269	0.0698034	0.394736
Clostridium_diolis	42649.5	1.25e-06	0.00144269	0.0715214	0.40036
Acetitomaculum_ruminis	612452	1.35e-06	0.00144269	0.0724709	0.401192
Klebsiella_pneumoniae	1.23152e+06	-3.66e-06	0.00144269	0.0724102	0.401192
Veillonella_sp.	8.34676e+06	7.12e-06	0.00144268	0.0737456	0.403299
Dorea_longicatena	875910	2.08e-06	0.00144269	0.0739716	0.403299
Suipraeoptans_intestinalis	136496	1.45e-06	0.00144269	0.0740589	0.403299
Lutispora_thermophila	245366	2.01e-06	0.00144269	0.075811	0.410609
Lacticaseibacillus_camelliae	192657	-2.12e-06	0.00144269	0.0764421	0.411801
Amedibacterium_intestinale	910617	3.28e-06	0.00144269	0.0772464	0.413908
Bulleidia_extructa	803293	2.66e-06	0.00144269	0.0788175	0.416595
Clostridium_paraputrificum	219393	1.94e-06	0.00144269	0.0783472	0.416595
Enterocloster_aldenensis	831341	1.71e-06	0.00144269	0.0794483	0.416595
Ligilactobacillus_saerimneri	489178	1.17e-06	0.00144269	0.0790085	0.416595
Bifidobacterium_xylocopae	772425	-3.77e-06	0.00144269	0.0798266	0.416595
Roseburia_hominis	286668	-1.93e-06	0.00144269	0.0809714	0.419194
Bacteroides_clarus	1.07222e+06	-3.77e-06	0.00144269	0.0811614	0.419194
Caminicella_sporogenes	193312	1.67e-06	0.00144269	0.0832673	0.427866
Phocaeicola_dorei	2.63688e+06	4.14e-06	0.00144269	0.0846215	0.430213
Alkaliphilus_pronyensis	126196	-1.61e-06	0.00144269	0.0850122	0.430213
Prevotella_denticola	347637	-2.48e-06	0.00144269	0.0843267	0.430213
Salmonella_typhi	1.13648e+06	2.57e-06	0.00144269	0.0855352	0.430685
Megasphaera_genomosp	1.52478e+06	-3.27e-06	0.00144269	0.086059	0.431156
Companilactobacillus_alimentarius	87946.3	-7.97e-07	0.00144269	0.0875359	0.436373
Bifidobacterium_sp.	9.28795e+06	4.62e-06	0.00144269	0.0888477	0.440685
[Clostridium]_asparagiforme	736764	1.95e-06	0.00144269	0.0892805	0.440685
Clostridium_frigidicarnis	133649	2.23e-06	0.00144269	0.0918751	0.443976
Candidatus_Arthromitus	97850.3	1.04e-06	0.00144269	0.0912083	0.443976
Leuconostoc_suionicum	18068.5	-4.23e-07	0.00144269	0.092096	0.443976
Fructobacillus_fructosus	111306	-7.45e-07	0.00144269	0.0921626	0.443976
Lactobacillus_acetotolerans	231487	-2.08e-06	0.00144269	0.0916544	0.443976
Bacteroides_finegoldii	1.81363e+06	3.14e-06	0.00144269	0.0930302	0.446011
Apilactobacillus_apinorum	127742	8.7e-07	0.00144269	0.0944181	0.450509
Bacteroides_zhangwenhongii	480865	1.84e-06	0.00144269	0.0962025	0.456848
Clostridium_senegalense	139450	-1.44e-06	0.00144269	0.0972069	0.45944
Lentilactobacillus_parakefiri	216351	-1.98e-06	0.00144269	0.0977864	0.460009
Loigolactobacillus_bifermentans	229734	1.28e-06	0.00144269	0.0994792	0.461656
Apilactobacillus_quenuiae	2083.16	2.36e-07	0.00144269	0.0994755	0.461656
Enterocloster_lavalensis	323040	-1.95e-06	0.00144269	0.0995186	0.461656
Limosilactobacillus_balticus	115031	5.55e-07	0.00144269	0.100427	0.463722
Clostridium_sp.	3.79618e+07	9.5e-06	0.00144266	0.102211	0.465819
Veillonella_atypica	1.68582e+06	3.26e-06	0.00144269	0.106925	0.465819
Velocimicrobium_porci	481238	1.4e-06	0.00144269	0.106311	0.465819
Lactiplantibacillus_mudanjiangensis	445004	1.33e-06	0.00144269	0.106743	0.465819
Paucilactobacillus_nenjiangensis	63063.3	1.02e-06	0.00144269	0.105891	0.465819
Salmonella_montevideo	301.018	1.17e-07	0.00144269	0.104347	0.465819
Limosilactobacillus_rudii	103865	-7.81e-07	0.00144269	0.104208	0.465819
Clostridium_fallax	148780	-1.58e-06	0.00144269	0.104663	0.465819
Schleiferilactobacillus_shenzhenensis	390853	-2.01e-06	0.00144269	0.105882	0.465819
Lachnobacterium_bovis	374165	-2.2e-06	0.00144269	0.105028	0.465819
Prevotella_buccae	583823	-2.58e-06	0.00144269	0.101554	0.465819
Bifidobacterium_scaligerum	413223	-2.98e-06	0.00144269	0.106462	0.465819
Alistipes_communis	3.13787e+06	-3.47e-06	0.00144269	0.103604	0.465819
Prevotella_oulorum	1.5018e+06	2e-06	0.00144269	0.113305	0.491479
Shigella_boydii	298661	-1.4e-06	0.00144269	0.113945	0.492126
Clostridium_muellerianum	277908	-1.81e-06	0.00144269	0.114828	0.493808
Hathewaya_proteolytica	287393	-1.47e-06	0.00144269	0.115427	0.494265
Lachnoanaerobaculum_saburreum	431857	1.34e-06	0.00144269	0.117198	0.497596
Levilactobacillus_zymae	176323	1.22e-06	0.00144269	0.117118	0.497596
Bombilactobacillus_apium	193911	-9.1e-07	0.00144269	0.121852	0.512218
Clostridium_isatidis	98998	-1.3e-06	0.00144269	0.121549	0.512218
Eubacterium_ramulus	1.26217e+06	-2.7e-06	0.00144269	0.122176	0.512218
Clostridium_novyi	329573	2.1e-06	0.00144269	0.123685	0.514241
Oribacterium_parvum	170634	8.65e-07	0.00144269	0.123513	0.514241
Clostridium_nexile	244396	-1.6e-06	0.00144269	0.125867	0.519008
Eubacterium_maltosivorans	438453	-1.71e-06	0.00144269	0.125667	0.519008
Coprococcus_sp.	703577	2.43e-06	0.00144269	0.129077	0.526702
Bacteroides_zoogleoformans	432220	2.37e-06	0.00144269	0.129617	0.526702
Lactiplantibacillus_plantarum	1.49097e+06	2.08e-06	0.00144269	0.130361	0.526702
Alkaliphilus_serpentinus	119380	-1.89e-06	0.00144269	0.129199	0.526702
Holdemania_massiliensis	1.48559e+06	-2.82e-06	0.00144269	0.130106	0.526702
Enorma_shizhengliae	611352	2.85e-06	0.00144269	0.132957	0.533356
Eubacterium_barkeri	439763	-1.65e-06	0.00144269	0.133073	0.533356
Agrilactobacillus_composti	195888	1.84e-06	0.00144269	0.13407	0.53521
Bacteroides_graminisolvens	1.69737e+06	2.37e-06	0.00144269	0.137125	0.541459
Schaedlerella_arabinosiphila	366193	1.92e-06	0.00144269	0.137256	0.541459
Lentilactobacillus_kisonensis	204436	-1.81e-06	0.00144269	0.136873	0.541459
Roseburia_intestinalis	873392	2.14e-06	0.00144269	0.140034	0.546142
Levilactobacillus_koreensis	70119.4	1.03e-06	0.00144269	0.140078	0.546142
Lactobacillus_helsingborgensis	80355.1	5.87e-07	0.00144269	0.13922	0.546142
[Ruminococcus]_lactaris	384921	-1.8e-06	0.00144269	0.142496	0.553416
Absicoccus_porci	664710	2.46e-06	0.00144269	0.14317	0.553886
Lacticaseibacillus_paracasei	1.18901e+06	3.18e-06	0.00144269	0.143954	0.554775
Alistipes_shahii	3.34804e+06	4.17e-06	0.00144269	0.145035	0.556801
Succiniclasticum_ruminis	9.48574e+06	4.7e-06	0.00144268	0.149426	0.55722
Bifidobacterium_margollesii	644513	3.3e-06	0.00144269	0.150456	0.55722
Limosilactobacillus_fermentum	783648	2.38e-06	0.00144269	0.147991	0.55722
Eubacterium_callanderi	1.66971e+06	2.19e-06	0.00144269	0.149671	0.55722
Streptococcus_dysgalactiae	47545.6	1.44e-06	0.00144269	0.146334	0.55722
Apilactobacillus_micheneri	96780	1.04e-06	0.00144269	0.146023	0.55722
Bifidobacterium_stercoris	39781	-6.89e-07	0.00144269	0.150705	0.55722
Lactobacillus_kalixensis	93602.5	-8.69e-07	0.00144269	0.147042	0.55722
Maledivibacter_halophilus	518311	-2.48e-06	0.00144269	0.150351	0.55722
Galliscardovia_ingluviei	3.78056e+06	-2.59e-06	0.00144269	0.148802	0.55722
Ruthenibacterium_lactatiformans	7.20667e+06	6.25e-06	0.00144268	0.15557	0.557544
Prevotella_copri	6.15728e+06	4.59e-06	0.00144268	0.155467	0.557544
Absiella_sp.	1.67809e+06	3.79e-06	0.00144269	0.168446	0.557544
Epulopiscium_sp.	4.50713e+06	3.59e-06	0.00144269	0.166337	0.557544
Veillonella_dispar	923546	2.68e-06	0.00144269	0.165168	0.557544
Bifidobacterium_parmae	1.06697e+06	1.83e-06	0.00144269	0.151563	0.557544
Eubacterium_ruminantium	1.34465e+06	1.73e-06	0.00144269	0.15301	0.557544
Lactiplantibacillus_garii	225498	1.53e-06	0.00144269	0.168564	0.557544
Levilactobacillus_suantsaii	221052	1.49e-06	0.00144269	0.168599	0.557544
Secundilactobacillus_paracollinoides	256967	1.36e-06	0.00144269	0.159579	0.557544
Companilactobacillus_zhachilii	78123.4	9.45e-07	0.00144269	0.153094	0.557544
Fructobacillus_tropaeoli	330696	6.4e-07	0.00144269	0.161908	0.557544
Clostridium_coskatii	272063	-7.43e-07	0.00144269	0.155522	0.557544
Mediterraneibacter_butyricigenes	108721	-8.04e-07	0.00144269	0.166298	0.557544
Liquorilactobacillus_vini	285241	-1.05e-06	0.00144269	0.162014	0.557544
Clostridium_acetobutylicum	169755	-1.06e-06	0.00144269	0.164892	0.557544
Erysipelothrix_piscisicarius	238122	-1.12e-06	0.00144269	0.161747	0.557544
Lactobacillus_gallinarum	132489	-1.39e-06	0.00144269	0.167827	0.557544
Eisenbergiella_tayi	302782	-1.44e-06	0.00144269	0.158985	0.557544
Prevotella_pallens	304871	-1.6e-06	0.00144269	0.163453	0.557544
Herbinix_luporum	101530	-1.61e-06	0.00144269	0.163484	0.557544
Hespellia_stercorisuis	180932	-1.79e-06	0.00144269	0.162309	0.557544
Bifidobacterium_simiarum	4.25036e+06	-1.95e-06	0.00144269	0.158262	0.557544
Anaeroglobus_geminatus	2.29336e+06	-2.03e-06	0.00144269	0.167172	0.557544
Clostridium_estertheticum	558136	-2.15e-06	0.00144269	0.165668	0.557544
Bifidobacterium_cuniculi	725083	-2.7e-06	0.00144269	0.168103	0.557544
Collinsella_stercoris	2.01983e+06	-2.89e-06	0.00144269	0.166265	0.557544
Alistipes_dispar	1.48717e+06	-2.9e-06	0.00144269	0.156719	0.557544
Bifidobacterium_asteroides	8.59993e+06	-3.18e-06	0.00144269	0.159347	0.557544
Prevotella_intermedia	1.02343e+06	-3.3e-06	0.00144269	0.166819	0.557544
Megasphaera_elsdenii	2.19843e+06	-3.71e-06	0.00144269	0.162525	0.557544
Lactobacillus_sp.	3.34012e+06	-4.46e-06	0.00144268	0.156163	0.557544
Eubacterium_ventriosum	895658	-2.03e-06	0.00144269	0.169179	0.557622
Hydrogeniiclostidium_mannosilyticum	3.68577e+06	4.23e-06	0.00144268	0.172114	0.559395
Streptococcus_suis	2.42264e+06	2.85e-06	0.00144269	0.172587	0.559395
Lactobacillus_amylovorus	477691	1.98e-06	0.00144269	0.173944	0.559395
Clostridium_bolteae	149890	1.8e-06	0.00144269	0.175299	0.559395
Lactobacillus_kullabergensis	79514.7	6.16e-07	0.00144269	0.172664	0.559395
Bacillus_subtilis	695.926	1.74e-07	0.00144269	0.172372	0.559395
Clostridium_cavendishii	479470	-1.3e-06	0.00144269	0.174454	0.559395
Leuconostoc_pseudomesenteroides	417643	-1.51e-06	0.00144269	0.174283	0.559395
Scardovia_inopinata	1.27857e+06	-2.69e-06	0.00144269	0.172575	0.559395
Acidaminococcaceae_bacterium	1.3918e+07	-4.59e-06	0.00144268	0.175135	0.559395
Prevotella_pleuritidis	607239	1.75e-06	0.00144269	0.176684	0.559536
Butyrivibrio_crossotus	305811	1.5e-06	0.00144269	0.176329	0.559536
Levilactobacillus_acidifarinae	178619	-8.15e-07	0.00144269	0.177019	0.559536
Lachnospira_multipara	290252	1.34e-06	0.00144269	0.178227	0.561536
Oliverpabstia_intestinalis	43347.9	6.21e-07	0.00144269	0.178773	0.561536
Faecalimonas_umbilicata	382805	3.67e-07	0.00144269	0.180596	0.564602
Bifidobacterium_indicum	664097	-2.33e-06	0.00144269	0.180875	0.564602
Faecalibacillus_sp.	695692	2.97e-06	0.00144269	0.183417	0.570759
Lachnoclostridium_sp.	3.75309e+06	2.79e-06	0.00144269	0.1874	0.576813
Mediterraneibacter_faecis	36497.3	-3.7e-07	0.00144269	0.187294	0.576813
Lactobacillus_paragasseri	190313	-8.72e-07	0.00144269	0.186523	0.576813
Bifidobacterium_eulemuris	1.76003e+06	-3.03e-06	0.00144269	0.187666	0.576813
Stecheria_intestinalis	1.358e+06	2.16e-06	0.00144269	0.188947	0.576881
Eubacterium_dolichum	460334	-1.32e-06	0.00144269	0.189415	0.576881
Veillonellaceae_bacterium	9.79988e+06	-4.91e-06	0.00144268	0.188617	0.576881
Eisenbergiella_porci	205166	1.08e-06	0.00144269	0.190906	0.577907
Lactobacillus_helveticus	785616	-2.02e-06	0.00144269	0.19082	0.577907
Eubacterium_eligens	166815	1.26e-06	0.00144269	0.19222	0.580135
Frisingicoccus_caecimuris	126752	-1.04e-06	0.00144269	0.194197	0.580851
Bifidobacterium_commune	1.41996e+06	-2.54e-06	0.00144269	0.194132	0.580851
Bifidobacterium_bombi	883577	-2.62e-06	0.00144269	0.193173	0.580851
Clostridium_taeniosporum	74841.5	1.06e-06	0.00144269	0.196699	0.586584
Bifidobacterium_platyrrhinorum	584246	2.63e-06	0.00144269	0.198193	0.589285
Bifidobacterium_callitrichidarum	1.31263e+06	1.72e-06	0.00144269	0.202106	0.596066
Clostridium_vincentii	56548.1	1.19e-06	0.00144269	0.201549	0.596066
Alistipes_timonensis	1.52156e+06	-3.38e-06	0.00144269	0.202258	0.596066
Bilifractor_porci	562511	1.11e-06	0.00144269	0.202954	0.596364
Streptococcus_equi	2.07638e+06	2.42e-06	0.00144269	0.204245	0.596657
Lactobacillus_selangorensis	239455	1.14e-06	0.00144269	0.204198	0.596657
Veillonella_tobetsuensis	1.18699e+06	2.71e-06	0.00144269	0.210178	0.60361
Prevotella_multisaccharivorax	674797	2.21e-06	0.00144269	0.209743	0.60361
Sarcina_sp.	1.53249e+06	1.26e-06	0.00144269	0.209818	0.60361
Prevotella_scopos	202863	1.21e-06	0.00144269	0.208876	0.60361
Companilactobacillus_mishanensis	197667	-1.02e-06	0.00144269	0.210234	0.60361
Anaerostipes_hadrus	410374	-1.58e-06	0.00144269	0.210239	0.60361
Erysipelotrichaceae_bacterium	2.42871e+07	5.93e-06	0.00144266	0.220854	0.608207
Clostridium_innocuum	3.16989e+06	2.53e-06	0.00144269	0.217676	0.608207
Faecalicoccus_acidiformans	553791	2.49e-06	0.00144269	0.213948	0.608207
Lactiplantibacillus_pentosus	540415	1.74e-06	0.00144269	0.221552	0.608207
Clostridium_grantii	555580	1.37e-06	0.00144269	0.221311	0.608207
Lactobacillus_casei	406773	1.33e-06	0.00144269	0.219801	0.608207
Tindallia_californiensis	427475	1.12e-06	0.00144269	0.218231	0.608207
Weissella_hellenica	60479.5	-4.94e-07	0.00144269	0.216515	0.608207
Paucilactobacillus_vaccinostercus	480078	-9.33e-07	0.00144269	0.217138	0.608207
Companilactobacillus_farciminis	97283.9	-1.04e-06	0.00144269	0.216729	0.608207
Ligilactobacillus_equi	405157	-1.2e-06	0.00144269	0.22133	0.608207
Acetatifactor_muris	329008	-1.37e-06	0.00144269	0.219542	0.608207
Lactobacillus_gasseri	111434	-1.38e-06	0.00144269	0.214772	0.608207
Longibaculum_muris	821789	-2.66e-06	0.00144269	0.216658	0.608207
Bifidobacterium_aquikefiri	1.5219e+06	-2.96e-06	0.00144269	0.215657	0.608207
Alistipes_sp.	2.80826e+07	-6.1e-06	0.00144267	0.220143	0.608207
Robinsoniella_peoriensis	665156	1.38e-06	0.00144269	0.222741	0.609236
Eubacterium_coprostanoligenes	579127	1.08e-06	0.00144269	0.223143	0.609236
Lactobacillus_porci	111746	1.44e-06	0.00144269	0.223831	0.609453
Butyrivibrio_proteoclasticus	340045	-1.99e-06	0.00144269	0.224767	0.610342
Lentilactobacillus_sunkii	349746	9.66e-07	0.00144269	0.226398	0.613111
Fonticella_tunisiensis	79701.6	2.57e-06	0.00144269	0.232832	0.621723
Bifidobacterium_gallicum	833524	2.04e-06	0.00144269	0.231387	0.621723
Bifidobacterium_italicum	388611	1.47e-06	0.00144269	0.234899	0.621723
Candidatus_Pseudoramibacter	393451	1.03e-06	0.00144269	0.2311	0.621723
Fructilactobacillus_florum	73202	-6.13e-07	0.00144269	0.23533	0.621723
Clostridium_bartlettii	84964.4	-7.89e-07	0.00144269	0.233399	0.621723
Lachnospira_eligens	409865	-1.62e-06	0.00144269	0.235558	0.621723
Bifidobacterium_lemurum	532489	-2.22e-06	0.00144269	0.235783	0.621723
Breznakia_blatticola	1.05203e+06	-2.3e-06	0.00144269	0.233028	0.621723
Faecalicoccus_pleomorphus	1.2569e+06	-2.74e-06	0.00144269	0.233531	0.621723
Phocaeicola_vulgatus	5.8685e+06	3.65e-06	0.00144269	0.239214	0.622603
Anaerotignum_propionicum	189058	1.68e-06	0.00144269	0.242789	0.622603
Prevotella_pectinovora	346391	1.29e-06	0.00144269	0.240686	0.622603
Thermobrachium_celere	164974	1.13e-06	0.00144269	0.242582	0.622603
Limosilactobacillus_agrestis	103135	6.83e-07	0.00144269	0.243573	0.622603
Ligilactobacillus_ceti	153611	6.56e-07	0.00144269	0.241335	0.622603
Streptococcus_gallolyticus	31036.7	-2.83e-07	0.00144269	0.243394	0.622603
Enterocloster_asparagiformis	24197.7	-5.41e-07	0.00144269	0.239515	0.622603
Ligilactobacillus_aviarius	286541	-1.24e-06	0.00144269	0.238445	0.622603
Clostridium_butyricum	474053	-1.58e-06	0.00144269	0.243548	0.622603
Paraclostridium_bifermentans	283141	-1.6e-06	0.00144269	0.238724	0.622603
Bacteroides_caecimuris	939107	-1.82e-06	0.00144269	0.238924	0.622603
Clostridium_celatum	187702	1.1e-06	0.00144269	0.245741	0.623375
Natronincola_ferrireducens	169500	8.36e-07	0.00144269	0.24492	0.623375
Dorea_sp.	1.56872e+06	-2.18e-06	0.00144269	0.245533	0.623375
Bifidobacterium_callitrichos	3.03834e+06	4.48e-06	0.00144268	0.249126	0.629496
Escherichia_fergusonii	201958	-1.52e-06	0.00144269	0.250668	0.629496
Bacteroides_plebeius	279300	-1.63e-06	0.00144269	0.24958	0.629496
Bifidobacterium_dentium	952477	-2.64e-06	0.00144269	0.250474	0.629496
Acetobacteroides_hydrogenigenes	4.70693e+06	2.1e-06	0.00144269	0.251378	0.629702
Dialister_micraerophilus	1.12005e+06	1.62e-06	0.00144269	0.254438	0.634893
Blautia_faecicola	114986	3.05e-07	0.00144269	0.254717	0.634893
Streptococcus_mutans	4.69558e+06	4.44e-06	0.00144268	0.2593	0.63612
Bacteroides_faecalis	515930	2.16e-06	0.00144269	0.259654	0.63612
Clostridium_scindens	287973	1.26e-06	0.00144269	0.257337	0.63612
Veillonella_rogosae	267673	1.18e-06	0.00144269	0.258664	0.63612
Blautia_liquoris	180921	7.08e-07	0.00144269	0.259428	0.63612
Lachnospira_sp.	95118.8	6.28e-07	0.00144269	0.258741	0.63612
Leuconostoc_holzapfelii	119787	-3.03e-07	0.00144269	0.257141	0.63612
Bifidobacterium_anseris	401482	-2.28e-06	0.00144269	0.262515	0.641562
Erysipelothrix_rhusiopathiae	571065	-1.62e-06	0.00144269	0.263226	0.641735
Anaerocolumna_cellulosilytica	296770	1.8e-06	0.00144269	0.264532	0.643353
Companilactobacillus_paralimentarius	91358.9	1.08e-06	0.00144269	0.26573	0.644701
Massilimicrobiota_sp.	1.67241e+06	2.37e-06	0.00144269	0.266499	0.645004
Bacteroides_heparinolyticus	768686	-2.19e-06	0.00144269	0.267449	0.645744
Acetobacterium_wieringae	541616	-1.34e-06	0.00144269	0.268469	0.646649
Schleiferilactobacillus_collinoides	53219.2	-2.83e-07	0.00144269	0.270924	0.650996
[Clostridium]_populeti	335870	1.26e-06	0.00144269	0.272884	0.654137
Lactobacillus_kefiranofaciens	162188	-1.26e-06	0.00144269	0.278002	0.664815
Bifidobacterium_thermophilum	1.04122e+06	-2.44e-06	0.00144269	0.278904	0.665385
Anaerobutyricum_soehngenii	62288.2	4.74e-07	0.00144269	0.281401	0.669747
Floccifex_porci	1.92668e+06	-1.43e-06	0.00144269	0.283438	0.671627
Roseburia_inulinivorans	535722	-1.6e-06	0.00144269	0.283531	0.671627
Alkalibacter_sp.	383447	1.28e-06	0.00144269	0.284844	0.672824
Ligilactobacillus_salitolerans	178104	-8.63e-07	0.00144269	0.285379	0.672824
Bacteroides_intestinalis	2.90559e+06	2.76e-06	0.00144269	0.287161	0.674663
Limosilactobacillus_albertensis	174413	1.33e-06	0.00144269	0.289137	0.674663
Clostridium_acetireducens	98748.7	6.94e-07	0.00144269	0.288712	0.674663
Salmonella_heidelberg	157004	3.71e-07	0.00144269	0.290199	0.674663
Anaerobium_acetethylicum	277184	-1.43e-06	0.00144269	0.289326	0.674663
Prevotella_micans	270108	-1.49e-06	0.00144269	0.290076	0.674663
Prevotellamassilia_sp.	65168.1	7.39e-07	0.00144269	0.291121	0.675239
Rikenellaceae_bacterium	2.27925e+07	6.08e-06	0.00144266	0.29272	0.675471
Acetilactobacillus_jinshanensis	262280	1.11e-06	0.00144269	0.292553	0.675471
Caloramator_quimbayensis	536885	1.03e-06	0.00144269	0.293243	0.675471
Clostridiaceae_bacterium	1.9008e+07	4.56e-06	0.00144267	0.298742	0.678759
Catonella_morbi	158514	1.05e-06	0.00144269	0.297802	0.678759
Dialister_pneumosintes	784144	9.05e-07	0.00144269	0.298599	0.678759
Oenococcus_sp.	124274	6.28e-07	0.00144269	0.298919	0.678759
Mobilitalea_sibirica	207812	-1.15e-06	0.00144269	0.29715	0.678759
Bifidobacterium_saguini	1.21196e+06	-1.64e-06	0.00144269	0.295552	0.678759
Bacteroides_fluxus	746677	-2.11e-06	0.00144269	0.299413	0.678759
Limosilactobacillus_ingluviei	285914	1.21e-06	0.00144269	0.300613	0.679733
Dellaglioa_algida	122176	-4.68e-07	0.00144269	0.301199	0.679733
Convivina_intestini	108406	6.25e-07	0.00144269	0.310339	0.69395
Prevotella_jejuni	71426.5	5.96e-07	0.00144269	0.310871	0.69395
Fructobacillus_durionis	102240	4.6e-07	0.00144269	0.310169	0.69395
Caloramator_fervidus	148737	-6.23e-07	0.00144269	0.310962	0.69395
Clostridium_algidicarnis	201292	-1.21e-06	0.00144269	0.309805	0.69395
Lactobacillus_equicursoris	203557	1.03e-06	0.00144269	0.312377	0.695559
Anaerocolumna_jejuensis	429227	1.24e-06	0.00144269	0.316049	0.700622
Limosilactobacillus_fastidiosus	98671.3	8.45e-07	0.00144269	0.315502	0.700622
Companilactobacillus_kimchiensis	78137.3	-4.8e-07	0.00144269	0.317259	0.701752
Prevotella_veroralis	299795	1.11e-06	0.00144269	0.318667	0.703314
Anaeromicrobium_sediminis	268137	1.8e-06	0.00144269	0.319497	0.703596
Dialister_microaerophilus	924352	1.62e-06	0.00144269	0.32131	0.706035
Bombilactobacillus_mellis	189113	-7.73e-07	0.00144269	0.324891	0.712342
Secundilactobacillus_malefermentans	137858	8.38e-07	0.00144269	0.327643	0.716809
Clostridium_chauvoei	101029	7.98e-07	0.00144269	0.332302	0.724133
Periweissella_fabalis	261546	-8.65e-07	0.00144269	0.333333	0.724133
Clostridium_formicaceticum	472960	-1.08e-06	0.00144269	0.334604	0.724133
Ligilactobacillus_salivarius	1.58364e+06	-1.16e-06	0.00144269	0.333925	0.724133
Collinsella_tanakaei	1.98405e+06	-2e-06	0.00144269	0.332488	0.724133
Erysipelothrix_inopinata	974350	1.68e-06	0.00144269	0.341985	0.724632
Clostridium_kluyveri	476698	1.61e-06	0.00144269	0.335774	0.724632
Bacteroides_pectinophilus	519687	1.43e-06	0.00144269	0.345873	0.724632
Lactonifactor_longoviformis	374883	8.96e-07	0.00144269	0.346268	0.724632
Companilactobacillus_ginsenosidimutans	125608	7.56e-07	0.00144269	0.342044	0.724632
Clostridium_collagenovorans	440946	7.26e-07	0.00144269	0.345644	0.724632
Schleiferilactobacillus_paracollinoides	34478.1	3.9e-07	0.00144269	0.337797	0.724632
Salmonella_schwarzengrund	130741	3.3e-07	0.00144269	0.337972	0.724632
Lactobacillus_kitasatonis	48419.3	-5.66e-07	0.00144269	0.343286	0.724632
Latilactobacillus_fuchuensis	207848	-6.36e-07	0.00144269	0.345129	0.724632
Inconstantimicrobium_porci	212580	-8.36e-07	0.00144269	0.340489	0.724632
Ligilactobacillus_murinus	1.10219e+06	-1.03e-06	0.00144269	0.339021	0.724632
Citrobacter_koseri	968438	-1.21e-06	0.00144269	0.336381	0.724632
Limosilactobacillus_mucosae	351052	-1.4e-06	0.00144269	0.343902	0.724632
Catenisphaera_adipataccumulans	1.11053e+06	-1.57e-06	0.00144269	0.346406	0.724632
Bifidobacterium_mongoliense	1.29061e+06	-2.24e-06	0.00144269	0.344008	0.724632
Hungatella_sp.	337544	-9.23e-07	0.00144269	0.349715	0.73003
Prevotella_oris	699276	1.62e-06	0.00144269	0.360971	0.744598
Bifidobacterium_minimum	691572	1.39e-06	0.00144269	0.361159	0.744598
Lachnoanaerobaculum_sp.	457387	1.16e-06	0.00144269	0.359798	0.744598
Companilactobacillus_mindensis	97451.7	6.72e-07	0.00144269	0.361838	0.744598
Blautia_massiliensis	27884.9	-3.04e-07	0.00144269	0.361896	0.744598
Paucilactobacillus_wasatchensis	163258	-5.79e-07	0.00144269	0.357566	0.744598
Alkaliphilus_oremlandii	120388	-6.91e-07	0.00144269	0.359181	0.744598
Levilactobacillus_senmaizukei	178460	-5.84e-07	0.00144269	0.364806	0.749048
Prevotella_marshii	491657	9.8e-07	0.00144269	0.367451	0.752937
Megasphaera_cerevisiae	1.46566e+06	2.71e-06	0.00144268	0.368555	0.753473
Pediococcus_cellicola	124944	-7.21e-07	0.00144269	0.369217	0.753473
Oenococcus_sicerae	169050	-8.4e-07	0.00144269	0.370063	0.753665
Massilioclostridium_sp.	80831.4	5.84e-07	0.00144269	0.371083	0.754209
Fructobacillus_pseudoficulneus	146736	3.55e-07	0.00144269	0.372017	0.754577
Ligilactobacillus_acidipiscis	409140	6.34e-07	0.00144269	0.375547	0.755556
Lactobacillus_kimbladii	18804.5	-3.32e-07	0.00144269	0.3746	0.755556
Leuconostoc_carnosum	145235	-5.04e-07	0.00144269	0.377024	0.755556
Lapidilactobacillus_dextrinicus	98131.6	-6.53e-07	0.00144269	0.373465	0.755556
Alloprevotella_rava	925836	-8.5e-07	0.00144269	0.375815	0.755556
Bacteroides_pyogenes	1.6722e+06	-1.67e-06	0.00144269	0.376499	0.755556
Lachnospira_pectinoschiza	154087	-6.8e-07	0.00144269	0.379465	0.757417
Secundilactobacillus_mixtipabuli	131678	-8.06e-07	0.00144269	0.378832	0.757417
Clostridium_drakei	181915	9.26e-07	0.00144269	0.381426	0.759334
Senegalia_massiliensis	141553	-1.21e-06	0.00144269	0.381941	0.759334
Candidatus_Galacturonibacter	213481	-9.23e-07	0.00144269	0.383701	0.761324
Blautia_argi	171665	4.81e-07	0.00144269	0.385379	0.763142
Bifidobacterium_breve	2.21281e+06	2.67e-06	0.00144268	0.39032	0.768394
Lachnoanaerobaculum_orale	70772.3	4.36e-07	0.00144269	0.390553	0.768394
Schleiferilactobacillus_kimchicus	3.11914e+06	-8.2e-07	0.00144269	0.390338	0.768394
Erysipelothrix_sp.	5.53109e+06	-3.82e-06	0.00144267	0.391099	0.768394
Roseburia_sp.	4.10597e+06	2.43e-06	0.00144268	0.392491	0.769621
Pseudoscardovia_radai	1.2606e+06	1.67e-06	0.00144269	0.397679	0.770691
Allisonella_histaminiformans	1.03386e+06	9.41e-07	0.00144269	0.395697	0.770691
Simiaoa_sunii	120323	9.24e-07	0.00144269	0.397764	0.770691
Latilactobacillus_graminis	85829.6	5.83e-07	0.00144269	0.398421	0.770691
Liquorilactobacillus_oeni	135211	-7.66e-07	0.00144269	0.395872	0.770691
Clostridium_puniceum	205073	-1.06e-06	0.00144269	0.396215	0.770691
Bacteroides_xylanisolvens	2.1843e+06	-2.42e-06	0.00144268	0.394706	0.770691
Lactobacillus_xujianguonis	444909	5.05e-07	0.00144269	0.401661	0.775461
Lentilactobacillus_hilgardii	404663	1.12e-06	0.00144269	0.404985	0.780376
Bacteroides_reticulotermitis	817953	4.91e-06	0.00144269	0.408529	0.784266
Faecalitalea_cylindroides	985878	-1.68e-06	0.00144269	0.40857	0.784266
Bifidobacterium_catenulatum	2.4428e+06	1.3e-06	0.00144269	0.409637	0.784811
Eubacterium_rectale	432094	-8.44e-07	0.00144269	0.411398	0.786681
Intestinibaculum_porci	1.22029e+06	-1.89e-06	0.00144269	0.413099	0.788429
Clostridium_tertium	215016	-8.36e-07	0.00144269	0.415136	0.790811
Qiania_dongpingensis	251375	9.14e-07	0.00144269	0.415998	0.790948
Berryella_intestinalis	1.45836e+06	1.41e-06	0.00144269	0.419414	0.791884
Paraprevotella_clara	1.71597e+06	1.38e-06	0.00144269	0.423146	0.791884
Sellimonas_intestinalis	195371	9.85e-07	0.00144269	0.422668	0.791884
Proteiniclasticum_ruminis	794919	8.9e-07	0.00144269	0.422489	0.791884
Enterobacter_lignolyticus	1292.67	-1.53e-07	0.00144269	0.423603	0.791884
Robinsoniella_sp.	159523	-8.22e-07	0.00144269	0.418015	0.791884
Eubacterium_hallii	247093	-9.53e-07	0.00144269	0.419338	0.791884
Coriobacterium_glomerans	2.85793e+06	-1.51e-06	0.00144269	0.420866	0.791884
Dialister_invisus	1.51267e+06	-1.82e-06	0.00144269	0.420739	0.791884
Bifidobacterium_samirii	1.53321e+06	1.57e-06	0.00144269	0.429722	0.792533
Mobilisporobacter_senegalensis	155692	7e-07	0.00144269	0.430748	0.792533
Lentilactobacillus_kefiri	57567.5	6.52e-07	0.00144269	0.441708	0.792533
Salmonella_choleraesuis	119964	6.35e-07	0.00144269	0.429932	0.792533
Caloramator_mitchellensis	129831	5.71e-07	0.00144269	0.429083	0.792533
Lactobacillus_psittaci	66106.7	4.58e-07	0.00144269	0.43292	0.792533
Clostridium_tepidum	36967.1	4.42e-07	0.00144269	0.443724	0.792533
Pediococcus_damnosus	177023	4.3e-07	0.00144269	0.431888	0.792533
Streptococcus_equinus	9809.85	2.1e-07	0.00144269	0.438301	0.792533
Clostridium_fessum	17488.3	1.77e-07	0.00144269	0.442453	0.792533
Oribacterium_asaccharolyticum	170166	-4.92e-07	0.00144269	0.435473	0.792533
Weissella_viridescens	196669	-6.65e-07	0.00144269	0.430264	0.792533
Acetobacterium_woodii	555628	-7.31e-07	0.00144269	0.439014	0.792533
Wansuia_hejianensis	253365	-8.38e-07	0.00144269	0.425933	0.792533
Blautia_luti	169428	-9.79e-07	0.00144269	0.437588	0.792533
Levilactobacillus_paucivorans	230911	-1e-06	0.00144269	0.440633	0.792533
Lachnotalea_glycerini	331094	-1.02e-06	0.00144269	0.438958	0.792533
Prevotella_bryantii	518679	-1.05e-06	0.00144269	0.439084	0.792533
Ligilactobacillus_agilis	363377	-1.15e-06	0.00144269	0.43683	0.792533
Clostridium_beijerinckii	615322	-1.4e-06	0.00144269	0.441015	0.792533
Apilactobacillus_kunkeei	338249	-1.61e-06	0.00144269	0.435595	0.792533
Shigella_dysenteriae	112809	-1.69e-06	0.00144269	0.440169	0.792533
Streptococcus_sanguinis	2.43781e+06	-1.94e-06	0.00144269	0.443364	0.792533
Butyrivibrio_sp.	1.99234e+06	-1.96e-06	0.00144269	0.426063	0.792533
Collinsella_aerofaciens	7.20746e+06	-2.5e-06	0.00144268	0.440354	0.792533
Prevotella_aff._ruminicola	547025	7.62e-07	0.00144269	0.451912	0.803401
Leuconostoc_litchii	98331.5	3.62e-07	0.00144269	0.452831	0.803401
Weissella_kandleri	123048	-3.37e-07	0.00144269	0.45187	0.803401
Clostridium_autoethanogenum	300750	-1.03e-06	0.00144269	0.453602	0.803401
Clostridium_pasteurianum	589940	-1.13e-06	0.00144269	0.453817	0.803401
Rikenella_microfusus	1.61144e+06	-2.39e-06	0.00144268	0.457339	0.808207
Acidaminococcus_sp.	1.11989e+07	2.85e-06	0.00144268	0.463816	0.809406
Bifidobacterium_psychraerophilum	966244	1.49e-06	0.00144269	0.464573	0.809406
Clostridium_hathewayi	444869	7.05e-07	0.00144269	0.463942	0.809406
Paraclostridium_benzoelyticum	61210	2.02e-07	0.00144269	0.460351	0.809406
Fusicatenibacter_saccharivorans	75987.7	-3.78e-07	0.00144269	0.462116	0.809406
Klebsiella_ytoca	137658	-4.08e-07	0.00144269	0.465287	0.809406
Clostridium_homopropionicum	210408	-7.33e-07	0.00144269	0.461994	0.809406
Megasphaera_hutchinsoni	433096	-8.01e-07	0.00144269	0.460115	0.809406
Phocaeicola_plebeius	2.78423e+06	-1.58e-06	0.00144269	0.464181	0.809406
Acidaminococcus_fermentans	5.24866e+06	-2.33e-06	0.00144268	0.469039	0.814519
Bifidobacterium_tissieri	2.41665e+06	1.5e-06	0.00144269	0.471579	0.81546
Bifidobacterium_primatium	757187	1.03e-06	0.00144269	0.472823	0.81546
Liquorilactobacillus_hordei	2.11985e+06	5.44e-07	0.00144269	0.473568	0.81546
Roseburia_porci	134878	-7.2e-07	0.00144269	0.47365	0.81546
Pseudobutyrivibrio_sp.	952421	-9.5e-07	0.00144269	0.471463	0.81546
Natronincola_peptidivorans	190047	6.14e-07	0.00144269	0.476695	0.819294
Bifidobacterium_pullorum	1.67086e+06	1.8e-06	0.00144269	0.480409	0.81955
Dialister_hominis	707924	8.88e-07	0.00144269	0.480183	0.81955
Clostridium_porci	301637	8.08e-07	0.00144269	0.480933	0.81955
Lacticaseibacillus_nasuensis	594972	7.64e-07	0.00144269	0.480371	0.81955
Bacteroides_ovatus	4.1284e+06	-1.74e-06	0.00144269	0.480864	0.81955
Lentilactobacillus_curieae	530990	6.96e-07	0.00144269	0.484055	0.823469
Amedibacillus_dolichus	739897	1.32e-06	0.00144269	0.48736	0.827686
Alloscardovia_theropitheci	864139	-1.62e-06	0.00144269	0.489019	0.829098
Lentilactobacillus_parafarraginis	283559	9.16e-07	0.00144269	0.497313	0.834686
Lachnoclostridium_phytofermentans	1.2424e+06	8.39e-07	0.00144269	0.497193	0.834686
Lactiplantibacillus_argentoratensis	18389.3	2.24e-07	0.00144269	0.493833	0.834686
Lacticaseibacillus_sharpeae	259396	-5.45e-07	0.00144269	0.496615	0.834686
Clostridium_saccharoperbutylacetonicum	235409	-8.6e-07	0.00144269	0.495036	0.834686
Shigella_flexneri	2.13871e+06	-1.1e-06	0.00144269	0.49616	0.834686
Bifidobacterium_aemilianum	502575	1.34e-06	0.00144269	0.502891	0.842637
Clostridium_saccharobutylicum	318121	9.51e-07	0.00144269	0.514617	0.84671
Clostridium_carbidivorans	2.06011e+06	7.63e-07	0.00144269	0.51195	0.84671
Lacrimispora_celerecrescens	92360.3	3.62e-07	0.00144269	0.512011	0.84671
Salmonella_gallinarum	73850.6	2.83e-07	0.00144269	0.507606	0.84671
Leuconostoc_sp.	96709.7	1.18e-07	0.00144269	0.510784	0.84671
Salmonella_muenchen	1887.29	4.91e-08	0.00144269	0.513651	0.84671
Lachnoanaerobaculum_gingivalis	12706.7	-1.72e-07	0.00144269	0.511373	0.84671
Liquorilactobacillus_cacaonum	184368	-5.35e-07	0.00144269	0.510691	0.84671
Wujia_chipingensis	103287	-6.99e-07	0.00144269	0.51427	0.84671
Eubacterium_idoreducens	865157	-1.14e-06	0.00144269	0.514466	0.84671
Salmonella_typhimurium	2.10504e+06	-1.22e-06	0.00144269	0.514144	0.84671
Blautia_sp.	3.58434e+06	-2.1e-06	0.00144268	0.515597	0.846932
Limosilactobacillus_coleohominis	124299	-4.47e-07	0.00144269	0.516973	0.847803
Ruminococcus_gnavus	684196	9.29e-07	0.00144269	0.521687	0.854134
Weissella_thailandensis	175177	-7.31e-07	0.00144269	0.523309	0.855392
Bifidobacterium_callimiconis	1.05088e+06	-1.23e-06	0.00144269	0.525456	0.857504
Lactococcus_lactis	8.06817e+06	1.88e-06	0.00144268	0.528285	0.858745
Sarcina_ventriculi	29803.1	-2.95e-07	0.00144269	0.527993	0.858745
Tindallia_magadiensis	131597	-5.9e-07	0.00144269	0.528788	0.858745
Streptococcus_agalactiae	3.69819e+06	1.56e-06	0.00144269	0.532178	0.862852
Bifidobacterium_avesanii	1.39533e+06	-1.37e-06	0.00144269	0.533595	0.863751
Prevotella_saccharolytica	416797	8.13e-07	0.00144269	0.535788	0.864508
Anaerofustis_stercorihominis	528002	6.25e-07	0.00144269	0.535224	0.864508
Bacteroides_thetaiotaomicron	2.32105e+06	2.23e-06	0.00144268	0.53793	0.86593
Amylolactobacillus_amylophilus	103707	4.35e-07	0.00144269	0.538398	0.86593
Streptococcus_thermophilus	2.53716e+06	1.82e-06	0.00144268	0.542152	0.868171
Streptococcus_intermedius	36094.2	1.92e-07	0.00144269	0.54239	0.868171
Erysipelothrix_tonsillarum	12226.8	1.22e-07	0.00144269	0.540698	0.868171
Weissella_soli	111848	2.59e-07	0.00144269	0.544649	0.870396
Prevotella_dentalis	542376	8.55e-07	0.00144269	0.552015	0.873806
Prevotella_bivia	982743	7.91e-07	0.00144269	0.55123	0.873806
Butyricicoccus_pullicaecorum	373356	5.55e-07	0.00144269	0.55054	0.873806
Lacticaseibacillus_brantae	116557	2.91e-07	0.00144269	0.551077	0.873806
Alkaliphilus_metalliredigens	337312	-8.89e-07	0.00144269	0.551286	0.873806
Bifidobacterium_criceti	535486	-1.33e-06	0.00144269	0.548237	0.873806
Coriobacteriaceae_bacterium	2.17845e+07	3.05e-06	0.00144264	0.554031	0.875614
Clostridium_indicum	227022	7.54e-07	0.00144269	0.555674	0.8767
Aeriscardovia_aeriphila	754985	-0.849289	7.29748	0.556468	0.8767
[Clostridium]_cocleatum	1.04115e+06	1.35e-06	0.00144269	0.56064	0.877258
Clostridium_niameyense	185761	5.39e-07	0.00144269	0.562777	0.877258
Weissella_oryzae	193059	-3.97e-07	0.00144269	0.562311	0.877258
Clostridium_tarantellae	131131	-5.81e-07	0.00144269	0.559932	0.877258
Lactobacillus_acidophilus	159955	-5.89e-07	0.00144269	0.559388	0.877258
[Clostridium]_hylemonae	210969	-6.74e-07	0.00144269	0.56139	0.877258
Bifidobacterium_adolescentis	3.20379e+06	-2.64e-06	0.00144267	0.562951	0.877258
Enterocloster_bolteae	889278	-1.2e-06	0.00144269	0.566308	0.881118
Butyrivibrio_fibrisolvens	921612	7.56e-07	0.00144269	0.568146	0.881973
Lentilactobacillus_buchneri	395463	-5.27e-07	0.00144269	0.568617	0.881973
Bacteroides_coprocola	233044	6.29e-07	0.00144269	0.569729	0.882332
Clostridium_oryzae	411108	7.1e-07	0.00144269	0.573703	0.883845
Pseudoprevotella_muciniphila	698216	5.34e-07	0.00144269	0.574757	0.883845
Niameybacter_sp.	797482	5.2e-07	0.00144269	0.575999	0.883845
Parasporobacterium_paucivorans	92723.7	3.8e-07	0.00144269	0.57408	0.883845
Mediterranea_sp.	885548	-9.92e-07	0.00144269	0.574911	0.883845
Alistipes_onderdonkii	1.14577e+06	-1.54e-06	0.00144268	0.575783	0.883845
Lactococcus_garvieae	5048.07	8.3e-08	0.00144269	0.578191	0.885853
Parvibacter_caecicola	3.05808e+06	1.34e-06	0.00144269	0.586946	0.888302
Megasphaera_micronuciformis	1.13125e+06	9.48e-07	0.00144269	0.584715	0.888302
Bifidobacterium_goeldii	972511	8.63e-07	0.00144269	0.588084	0.888302
Lacticaseibacillus_zeae	169851	5.33e-07	0.00144269	0.586565	0.888302
Candidatus_Weimeria	128021	4.56e-07	0.00144269	0.588655	0.888302
Companilactobacillus_suantsaicola	626132	3.92e-07	0.00144269	0.586586	0.888302
Variimorphobacter_saccharofermentans	847000	3.03e-07	0.00144269	0.587911	0.888302
Streptococcus_salivarius	37599.4	-4.51e-07	0.00144269	0.582174	0.888302
Prevotella_rara	657667	-5.44e-07	0.00144269	0.582072	0.888302
Bifidobacterium_choloepi	1.08383e+06	-1.16e-06	0.00144269	0.583628	0.888302
Arthromitus_sp.	66258.1	-4.98e-07	0.00144269	0.589813	0.88871
Liquorilactobacillus_capillatus	154502	-4.46e-07	0.00144269	0.591154	0.889394
Prevotella_sp.	2.87641e+07	3.07e-06	0.00144266	0.592649	0.890307
Fervidicella_metallireducens	80765.6	-3.62e-07	0.00144269	0.593804	0.890706
Prevotella_enoeca	464677	-5.95e-07	0.00144269	0.596736	0.893766
Pseudobutyrivibrio_xylanivorans	292294	8.11e-07	0.00144269	0.59783	0.894069
Acidaminococcus_intestini	5.16991e+06	1.61e-06	0.00144268	0.607385	0.894109
Erysipelatoclostridium_sp.	1.98627e+06	1.25e-06	0.00144269	0.606129	0.894109
Clostridium_fermenticellae	120294	4.6e-07	0.00144269	0.601969	0.894109
Lacticaseibacillus_chiayiensis	244327	4.4e-07	0.00144269	0.607288	0.894109
Enterobacter_cloacae	196950	2.5e-07	0.00144269	0.603975	0.894109
Lactiplantibacillus_paraplantarum	248201	2.2e-07	0.00144269	0.607673	0.894109
Lactobacillus_ultunensis	212282	-3.7e-07	0.00144269	0.601228	0.894109
Weissella_muntiaci	112264	-6.12e-07	0.00144269	0.604801	0.894109
Furfurilactobacillus_rossiae	1.0493e+06	-7.54e-07	0.00144269	0.602372	0.894109
Liquorilactobacillus_nagelii	287439	-7.69e-07	0.00144269	0.603488	0.894109
Holdemanella_biformis	1.9593e+06	-9.98e-07	0.00144269	0.603448	0.894109
Prevotella_amnii	687313	6.85e-07	0.00144269	0.61305	0.896754
Lactobacillus_ruminis	56601.9	3.8e-07	0.00144269	0.612529	0.896754
Clostridium_sartagoforme	435714	-5.76e-07	0.00144269	0.611964	0.896754
Bifidobacterium_vansinderenii	803846	-8.71e-07	0.00144269	0.611486	0.896754
Clostridium_magnum	354845	6.82e-07	0.00144269	0.615216	0.897302
Pediococcus_sp.	583.542	-1.31e-07	0.00144269	0.615143	0.897302
Companilactobacillus_kimchii	32483.4	3.53e-07	0.00144269	0.617112	0.89839
Ligilactobacillus_apodemi	476809	3.11e-07	0.00144269	0.617755	0.89839
Companilactobacillus_halodurans	255028	3.39e-07	0.00144269	0.619216	0.898444
Clostridium_fungisolvens	311896	-7.48e-07	0.00144269	0.619586	0.898444
Blautia_hydrogenotrophica	328241	-5.7e-07	0.00144269	0.620721	0.89879
Cuneatibacter_caecimuris	512816	4.33e-07	0.00144269	0.6219	0.899197
Phascolarctobacterium_sp.	6.71395e+06	1.93e-06	0.00144267	0.631229	0.900984
Bifidobacterium_tibiigranuli	889486	1e-06	0.00144269	0.626884	0.900984
Pseudoramibacter_porci	433126	5.67e-07	0.00144269	0.628118	0.900984
Prevotella_multiformis	577123	3.46e-07	0.00144269	0.625226	0.900984
[Clostridium]_celerecrescens	187262	-4.83e-07	0.00144269	0.628215	0.900984
Enterobacter_sp.	1.02947e+06	-5.12e-07	0.00144269	0.629599	0.900984
Muricomes_intestini	164565	-5.46e-07	0.00144269	0.630601	0.900984
Clostridium_amylolyticum	255214	-7.15e-07	0.00144269	0.630538	0.900984
Bifidobacterium_leontopitheci	1.24502e+06	-9.76e-07	0.00144269	0.627994	0.900984
Phascolarctobacterium_faecium	6.19785e+06	2.05e-06	0.00144267	0.640437	0.902971
Bifidobacterium_ramosum	1.29768e+06	8.88e-07	0.00144269	0.640541	0.902971
Geosporobacter_subterraneus	152783	6.07e-07	0.00144269	0.641716	0.902971
Clostridium_neonatale	154606	4.46e-07	0.00144269	0.636854	0.902971
Companilactobacillus_allii	182276	3.81e-07	0.00144269	0.637744	0.902971
Clostridium_luticellarii	152682	3.57e-07	0.00144269	0.64282	0.902971
Lentilactobacillus_senioris	106404	-2.03e-07	0.00144269	0.643435	0.902971
Liquorilactobacillus_ghanensis	93204.4	-3.83e-07	0.00144269	0.63639	0.902971
Agathobacter_ruminis	215476	-5.24e-07	0.00144269	0.63761	0.902971
Prevotella_histicola	457297	-7.14e-07	0.00144269	0.639254	0.902971
Bombiscardovia_coagulans	467551	-1.21e-06	0.00144269	0.638296	0.902971
Eubacteriaceae_bacterium	4.53618e+06	-1.44e-06	0.00144268	0.642093	0.902971
Faecalibacillus_faecis	660833	-6.48e-07	0.00144269	0.645857	0.905103
Lentilactobacillus_otakiensis	1.15947e+06	-2.62e-07	0.00144269	0.646883	0.905275
Alistipes_finegoldii	2.1213e+06	-1.65e-06	0.00144268	0.648729	0.906593
Bacteroides_caccae	1.73473e+06	1.16e-06	0.00144269	0.65639	0.908213
Streptococcus_downei	116128	5.3e-07	0.00144269	0.657539	0.908213
Clostridium_cellulovorans	227721	4.77e-07	0.00144269	0.661672	0.908213
Bifidobacterium_jacchi	1.6224e+06	4.61e-07	0.00144269	0.65458	0.908213
Oenococcus_kitaharae	726970	3.33e-07	0.00144269	0.660711	0.908213
Lentilactobacillus_diolivorans	83019.6	2.72e-07	0.00144269	0.65511	0.908213
Cellulosilyticum_sp.	48909.4	2.19e-07	0.00144269	0.654322	0.908213
Companilactobacillus_nuruki	84748.1	2.1e-07	0.00144269	0.660071	0.908213
Salmonella_newport	42917.7	1.61e-07	0.00144269	0.661631	0.908213
Streptococcus_oralis	34983.4	-2.62e-07	0.00144269	0.658285	0.908213
Crassaminicella_sp.	116910	-4.41e-07	0.00144269	0.657131	0.908213
Companilactobacillus_pabuli	199064	-5.09e-07	0.00144269	0.656993	0.908213
Bacteroidaceae_bacterium	2.42953e+06	-1.13e-06	0.00144269	0.654846	0.908213
Veillonella_criceti	875035	1.06e-06	0.00144269	0.662622	0.908272
Limosilactobacillus_oris	98753.2	-2.52e-07	0.00144269	0.663697	0.908504
Blochmannia_floridanus	981558	-7.27e-07	0.00144269	0.666024	0.910445
Megasphaera_stantonii	1.75221e+06	6.25e-07	0.00144269	0.668194	0.912167
Limosilactobacillus_vaginalis	273663	-4.29e-07	0.00144269	0.669336	0.912483
Alistipes_indistinctus	3.93052e+06	8.08e-07	0.00144269	0.67093	0.913385
Anaerosacchariphilus_polymeriproducens	199026	-4.89e-07	0.00144269	0.671821	0.913385
Faecalibacillus_intestinalis	518131	-8.83e-07	0.00144269	0.674849	0.916258
Agathobacter_rectalis	44647.7	2.12e-07	0.00144269	0.679455	0.916304
Hamiltonella_defensa	1.93469e+06	-4.42e-07	0.00144269	0.679348	0.916304
Bifidobacterium_felsineum	283174	-6.99e-07	0.00144269	0.679299	0.916304
Streptococcus_pyogenes	5.25912e+06	-7.94e-07	0.00144269	0.676219	0.916304
Bacteroides_stercoris	1.5778e+06	-1.2e-06	0.00144268	0.677365	0.916304
Lentilactobacillus_rapi	118240	-2.44e-07	0.00144269	0.682161	0.917483
Eubacterium_siraeum	282724	-5.61e-07	0.00144269	0.681531	0.917483
Salmonella_dublin	34347.7	4.23e-07	0.00144269	0.684593	0.91829
Weissella_bombi	57293.3	-1.67e-07	0.00144269	0.683755	0.91829
Lactobacillus_hominis	172017	-1.97e-07	0.00144269	0.688456	0.921075
Erysipelatoclostridium_ramosum	2.68981e+06	-9.06e-07	0.00144269	0.688508	0.921075
Ileibacterium_valens	1.85206e+06	7.12e-07	0.00144269	0.690775	0.922493
Clostridium_uliginosum	75779.1	-2.85e-07	0.00144269	0.692943	0.922493
Clostridium_ljungdahlii	200881	-3.42e-07	0.00144269	0.691614	0.922493
Phocaeicola_sartorii	2.09999e+06	-6.31e-07	0.00144269	0.69325	0.922493
Leuconostoc_fallax	338003	1.77e-07	0.00144269	0.695297	0.923989
Erysipelothrix_larvae	2.39042e+06	4.09e-07	0.00144269	0.699376	0.925038
Bifidobacterium_kashiwanohense	156025	3.58e-07	0.00144269	0.698502	0.925038
Leuconostoc_gelidum	203790	2.43e-07	0.00144269	0.698667	0.925038
Obacter_pfennigii	237553	-4.22e-07	0.00144269	0.700119	0.925038
Bifidobacterium_hapali	556517	-8.03e-07	0.00144269	0.700703	0.925038
[Clostridium]_fimetarium	143716	4.96e-07	0.00144269	0.705357	0.925195
Johnsonella_ignava	151939	3.72e-07	0.00144269	0.70445	0.925195
Limosilactobacillus_frumenti	174056	2.16e-07	0.00144269	0.705438	0.925195
Bacteroides_luti	978088	-6.69e-07	0.00144269	0.703531	0.925195
Lactobacillus_iners	131726	-8.31e-07	0.00144269	0.705005	0.925195
Veillonella_parvula	1.63806e+06	8.72e-07	0.00144269	0.710926	0.927537
Bifidobacterium_imperatoris	589803	6.04e-07	0.00144269	0.708725	0.927537
Lactobacillus_bombicola	97000.6	2.53e-07	0.00144269	0.710291	0.927537
Bifidobacterium_tsurumiense	1.52343e+06	-6.61e-07	0.00144269	0.710036	0.927537
Weissella_minor	88534.1	1.64e-07	0.00144269	0.713762	0.929271
Lactobacillus_panisapium	363141	-4.2e-07	0.00144269	0.71411	0.929271
Oribacterium_sinus	215742	4.92e-07	0.00144269	0.715293	0.929602
Leuconostoc_inhae	17010.3	8.52e-08	0.00144269	0.71645	0.9299
Limosilactobacillus_gastricus	209720	-3.23e-07	0.00144269	0.71911	0.93094
Lachnospiraceae_bacterium	3.23005e+07	-1.8e-06	0.00144267	0.71862	0.93094
Clostridium_manihotivorum	203113	-4.35e-07	0.00144269	0.72356	0.935493
Oenococcus_alcoholitolerans	122171	2.77e-07	0.00144269	0.731052	0.936974
Ligilactobacillus_hayakitensis	211738	2.37e-07	0.00144269	0.728439	0.936974
Fructobacillus_ficulneus	1.93031e+06	1.48e-07	0.00144269	0.72752	0.936974
Companilactobacillus_heilongjiangensis	97201.1	-1.62e-07	0.00144269	0.730914	0.936974
Dorea_phocaeensis	79017.8	-1.81e-07	0.00144269	0.731251	0.936974
Holzapfelia_floricola	222859	-2.51e-07	0.00144269	0.726134	0.936974
Anaerotignum_faecicola	74448	-2.57e-07	0.00144269	0.729979	0.936974
Lactobacillus_pasteurii	287407	2.54e-07	0.00144269	0.733284	0.937181
Lentilactobacillus_parabuchneri	102569	1.55e-07	0.00144269	0.732653	0.937181
Eubacterium_sp.	2.49863e+07	8.09e-07	0.00144268	0.738306	0.941199
Clostridium_tagluense	237645	4.65e-07	0.00144269	0.737661	0.941199
Phocaeicola_coprophilus	2.40471e+06	8.7e-07	0.00144268	0.744556	0.943137
Bifidobacterium_angulatum	898115	4.09e-07	0.00144269	0.746415	0.943137
Salmonella_arizonae	650682	3.95e-07	0.00144269	0.741406	0.943137
Streptococcus_parasanguinis	291928	3.86e-07	0.00144269	0.74423	0.943137
Liquorilactobacillus_mali	308492	3.31e-07	0.00144269	0.746163	0.943137
Companilactobacillus_tucceti	161398	1.49e-07	0.00144269	0.742545	0.943137
Alloscardovia_sp.	245384	-4.02e-07	0.00144269	0.746275	0.943137
Liquorilactobacillus_aquaticus	134578	-1.78e-07	0.00144269	0.747974	0.943917
Blautia_obeum	1.25674e+06	4.03e-07	0.00144269	0.749193	0.944265
Tyzzerella_sp.	155446	-3.66e-07	0.00144269	0.75078	0.945078
Citrobacter_amalonaticus	83291.5	4.57e-08	0.00144269	0.752991	0.946671
Lacrimispora_algidixylanolytica	167503	-3.92e-07	0.00144269	0.756985	0.949742
Prevotella_salivae	911702	-5.23e-07	0.00144269	0.757329	0.949742
Geosporobacter_ferrireducens	296970	3.49e-07	0.00144269	0.758862	0.950474
Prevotella_nigrescens	295555	5.19e-07	0.00144269	0.767264	0.951369
Hungatella_xylanolytica	187613	2.44e-07	0.00144269	0.768287	0.951369
Fructilactobacillus_fructivorans	147209	2.23e-07	0.00144269	0.767308	0.951369
Oenococcus_oeni	1.36805e+06	1.59e-07	0.00144269	0.766898	0.951369
Prevotella_loescheii	128753	-1.27e-07	0.00144269	0.77002	0.951369
Companilactobacillus_bobalius	74540.5	-1.41e-07	0.00144269	0.763334	0.951369
Crassaminicella_thermophila	98200.5	-2.23e-07	0.00144269	0.767212	0.951369
Eubacterium_uniforme	385841	-2.53e-07	0.00144269	0.769687	0.951369
Prevotella_oralis	2.06411e+06	-3.68e-07	0.00144269	0.76107	0.951369
Coprococcus_catus	428711	-3.92e-07	0.00144269	0.76486	0.951369
Loigolactobacillus_coryniformis	364220	-5.65e-07	0.00144269	0.766777	0.951369
Clostridium_clostridioforme	276505	4.84e-07	0.00144269	0.771886	0.9525
Streptococcus_pneumoniae	4.96673e+06	1.44e-06	0.00144267	0.777619	0.952536
Schleiferilactobacillus_oryzae	65653.4	9.05e-07	0.00144269	0.777614	0.952536
Bifidobacterium_apri	1.1096e+06	4.47e-07	0.00144269	0.772985	0.952536
Prevotella_oryzae	51179.6	-1.75e-08	0.00144269	0.775097	0.952536
Alkaliphilus_peptidifermentans	305005	-3.11e-07	0.00144269	0.776452	0.952536
Bifidobacterium_bohemicum	1.17426e+06	-5.7e-07	0.00144269	0.776964	0.952536
Bifidobacterium_vespertilionis	1.10761e+06	5.23e-07	0.00144269	0.78015	0.953392
Acetivibrio_ethanolgignens	102018	2.7e-07	0.00144269	0.78086	0.953392
Schleiferilactobacillus_odoratitofui	93818.5	1.93e-07	0.00144269	0.781172	0.953392
Hungatella_hathewayi	1.69608e+06	5.32e-07	0.00144269	0.782999	0.953446
Levilactobacillus_spicheri	186052	3.04e-07	0.00144269	0.784072	0.953446
Fructilactobacillus_lindneri	53826	9.96e-08	0.00144269	0.783694	0.953446
[Clostridium]_symbiosum	340090	3.88e-07	0.00144269	0.786083	0.953577
Bacteroides_vulgatus	10186.4	5e-08	0.00144269	0.785719	0.953577
Eubacterium_plexicaudatum	2.24357e+06	3.54e-07	0.00144269	0.789551	0.956626
Citrobacter_freundii	48351.3	1.07e-07	0.00144269	0.794308	0.958142
Clostridium_ragsdalei	131032	-1.68e-07	0.00144269	0.794471	0.958142
Phocaeicola_coprocola	366392	-3.21e-07	0.00144269	0.794346	0.958142
Bacteroides_oleiciplenus	1.77563e+06	-5.36e-07	0.00144269	0.794626	0.958142
[Collinsella]_massiliensis	1.93431e+06	4.21e-07	0.00144269	0.796348	0.958649
Bifidobacterium_magnum	707754	-5.32e-07	0.00144269	0.79696	0.958649
Anaerobutyricum_hallii	371664	4.16e-07	0.00144269	0.799341	0.960359
Bifidobacterium_moukalabense	554544	4.57e-07	0.00144269	0.802485	0.962023
Lentilactobacillus_farraginis	2.19034e+06	2.3e-07	0.00144269	0.805697	0.962023
Clostridium_thermopalmarium	200992	1.88e-07	0.00144269	0.806487	0.962023
Streptococcus_macedonicus	6029.66	-6.33e-08	0.00144269	0.805375	0.962023
Clostridium_acidisoli	183230	-2.55e-07	0.00144269	0.806327	0.962023
Veillonella_rodentium	427650	-3.47e-07	0.00144269	0.803524	0.962023
Clostridium_disporicum	396480	1.97e-07	0.00144269	0.809932	0.96363
Lacticaseibacillus_saniviri	453614	1.77e-07	0.00144269	0.81168	0.96363
Pediococcus_parvulus	87102.8	-2.15e-07	0.00144269	0.809652	0.96363
Paucilactobacillus_oligofermentans	32707.5	-2.47e-07	0.00144269	0.810986	0.96363
Streptococcus_uberis	1.10609e+06	5.16e-07	0.00144269	0.819015	0.96434
Bifidobacterium_dolichotidis	481712	4.91e-07	0.00144269	0.814692	0.96434
Shuttleworthia_satelles	73721.9	1.58e-07	0.00144269	0.818023	0.96434
Lactobacillus_melliventris	36752	7.31e-08	0.00144269	0.815212	0.96434
Secundilactobacillus_pentosiphilus	621810	-2.31e-07	0.00144269	0.818295	0.96434
Megasphaera_vaginalis	1.54714e+06	-2.33e-07	0.00144269	0.81636	0.96434
Bacteroides_faecichinchillae	413021	-4.47e-07	0.00144269	0.813864	0.96434
Prevotella_ruminicola	3.23329e+06	3.26e-07	0.00144269	0.822984	0.967875
Mucinivorans_hirudinis	2.78547e+06	-3.9e-07	0.00144269	0.828174	0.972837
Bifidobacterium_cebidarum	484458	4.32e-07	0.00144269	0.831515	0.975585
Longicatena_caecimuris	480819	2.62e-07	0.00144269	0.83246	0.975585
Pediococcus_inopinatus	43887.8	-1.02e-07	0.00144269	0.835277	0.977742
Bifidobacterium_pseudolongum	3.6048e+06	6.64e-07	0.00144268	0.84299	0.978256
Bifidobacterium_myosotis	732289	3.7e-07	0.00144269	0.838697	0.978256
Prevotella_buccalis	720723	2.89e-07	0.00144269	0.839477	0.978256
Lactonifactor_sp.	195575	2.32e-07	0.00144269	0.842293	0.978256
Clostridium_scatologenes	134953	2.22e-07	0.00144269	0.84768	0.978256
Companilactobacillus_versmoldensis	784466	1.77e-07	0.00144269	0.841159	0.978256
Weissella_halotolerans	64880	1e-07	0.00144269	0.848407	0.978256
Salmonella_enterica	7612.63	-4.53e-08	0.00144269	0.846024	0.978256
Waltera_intestinalis	25143.3	-6.74e-08	0.00144269	0.846468	0.978256
Caloramator_proteoclasticus	119319	-1.7e-07	0.00144269	0.847771	0.978256
Aminicella_lysinilytica	615932	-2.25e-07	0.00144269	0.837421	0.978256
Acetobacterium_bakii	1.59614e+06	-2.44e-07	0.00144269	0.846792	0.978256
Prevotella_shahii	417527	-2.87e-07	0.00144269	0.844054	0.978256
Anaerosporobacter_mobilis	204621	2.26e-07	0.00144269	0.850598	0.979654
Shuttleworthia_sp.	135864	-1.59e-07	0.00144269	0.853762	0.98217
Pseudoscardovia_suis	1.18977e+06	3.81e-07	0.00144269	0.871506	0.986721
Anaerocolumna_sedimenticola	166006	2.21e-07	0.00144269	0.860917	0.986721
Holdemanella_porci	336975	1.75e-07	0.00144269	0.868976	0.986721
Pediococcus_pentosaceus	582245	1.72e-07	0.00144269	0.871326	0.986721
Eisenbergiella_sp.	413931	1.7e-07	0.00144269	0.867499	0.986721
Prevotella_brunnea	1.67472e+06	1.46e-07	0.00144269	0.871456	0.986721
Liquorilactobacillus_sucicola	2.38048e+06	1.28e-07	0.00144269	0.869477	0.986721
Lactobacillus_intestinalis	61083.7	6.49e-08	0.00144269	0.862292	0.986721
Leuconostoc_citreum	154933	5.19e-08	0.00144269	0.871405	0.986721
Clostridium_colicanis	11245.1	-3.81e-08	0.00144269	0.869331	0.986721
Weissella_paramesenteroides	209572	-1.97e-07	0.00144269	0.86002	0.986721
Garciella_nitratireducens	409900	-2.26e-07	0.00144269	0.863758	0.986721
Clostridium_thermobutyricum	354987	-2.84e-07	0.00144269	0.865455	0.986721
Tidjanibacter_sp.	872182	-1.20324	0.472334	0.862587	0.986721
Gardnerella_vaginalis	1.03571e+07	6.61e-07	0.00144267	0.885814	0.986731
Bifidobacterium_reuteri	998728	3.32e-07	0.00144269	0.892767	0.986731
Bifidobacterium_boum	1.59052e+06	2.37e-07	0.00144269	0.883242	0.986731
Furfurilactobacillus_siliginis	40476.7	8.88e-08	0.00144269	0.891312	0.986731
Lactobacillus_apis	106454	8.41e-08	0.00144269	0.8749	0.986731
Weissella_sp.	79115.8	7.29e-08	0.00144269	0.883619	0.986731
Limosilactobacillus_antri	264472	7.1e-08	0.00144269	0.877673	0.986731
Pediococcus_argentinicus	59885.1	6.65e-08	0.00144269	0.880949	0.986731
Companilactobacillus_futsaii	163626	6.25e-08	0.00144269	0.888102	0.986731
Weissella_diestrammenae	40822	5.76e-08	0.00144269	0.893179	0.986731
Lactobacillaceae_bacterium	94128.7	5.43e-08	0.00144269	0.88282	0.986731
Companilactobacillus_crustorum	2.96394e+06	-5.54e-08	0.00144269	0.888131	0.986731
Roseburia_faecis	114378	-1.11e-07	0.00144269	0.889817	0.986731
Lactobacillus_hamsteri	186166	-1.3e-07	0.00144269	0.881166	0.986731
Bombilactobacillus_bombi	216021	-1.33e-07	0.00144269	0.874501	0.986731
Prevotella_vespertina	584317	-1.42e-07	0.00144269	0.873198	0.986731
Anaerotignum_lactatifermentans	286475	-1.71e-07	0.00144269	0.888475	0.986731
Blochmannia_pennsylvanicus	2.24164e+06	-1.8e-07	0.00144269	0.882377	0.986731
Prevotella_maculosa	508112	-2.19e-07	0.00144269	0.891373	0.986731
[Ruminococcus]_torques	449304	-2.39e-07	0.00144269	0.881268	0.986731
Butyricicoccus_sp.	2.79458e+06	-2.58e-07	0.00144269	0.891175	0.986731
Bifidobacteriaceae_bacterium	2.78803e+06	-5.05e-07	0.00144268	0.880356	0.986731
Blautia_producta	282877	1.98e-07	0.00144269	0.895499	0.988204
Loigolactobacillus_backii	383965	2.77e-07	0.00144269	0.89815	0.99004
Gardnerella_sp.	393778	2.76e-07	0.00144269	0.900157	0.990894
Bifidobacterium_aerophilum	790293	2.49e-07	0.00144269	0.906836	0.990894
Lactobacillus_johnsonii	745344	1.69e-07	0.00144269	0.903332	0.990894
Salmonella_enteritidis	7874.25	1.21e-07	0.00144269	0.906478	0.990894
Faecalicatena_orotica	1.63464e+06	6.05e-08	0.00144269	0.9053	0.990894
Peptoanaerobacter_stomatis	3.09263e+06	2.45e-08	0.00144269	0.906053	0.990894
Tindallia_sp.	101404	-1.08e-07	0.00144269	0.903033	0.990894
Anaerocolumna_xylanovorans	360984	-1.69e-07	0.00144269	0.903401	0.990894
Prevotella_corporis	564689	1.21e-07	0.00144269	0.910992	0.991112
Fructobacillus_sp.	93772.4	3.04e-08	0.00144269	0.908145	0.991112
Blautia_coccoides	87805.8	9.82e-09	0.00144269	0.909259	0.991112
Streptococcus_mitis	38896.6	-6.48e-08	0.00144269	0.910784	0.991112
[Eubacterium]_rectale	844950	-1.96e-07	0.00144269	0.91337	0.992405
Prevotella_timonensis	3.24465e+06	-2.15e-07	0.00144269	0.914162	0.992405
Prevotella_stercorea	651871	1.74e-07	0.00144269	0.918944	0.992629
Prevotella_disiens	927416	8.9e-08	0.00144269	0.920311	0.992629
Hungatella_effluvii	137800	5.42e-08	0.00144269	0.920171	0.992629
Pediococcus_ethanolidurans	127122	-6.01e-08	0.00144269	0.919139	0.992629
Clostridium_felsineum	143335	-7.7e-08	0.00144269	0.91944	0.992629
Pseudoramibacter_alactolyticus	430779	-2.16e-07	0.00144269	0.91621	0.992629
Lachnospiraceae_oral	622919	8.08e-08	0.00144269	0.925383	0.995955
Pediococcus_stilesii	282241	-1.4e-07	0.00144269	0.924733	0.995955
Alloscardovia_omnicolens	773441	-1.84e-07	0.00144269	0.926644	0.996242
Prevotellaceae_bacterium	2.97304e+06	4.91e-07	0.00144269	0.934094	0.998317
Bifidobacterium_choerinum	937307	2.58e-07	0.00144269	0.937449	0.998317
Latilactobacillus_sakei	717013	1.19e-07	0.00144269	0.932896	0.998317
Marinisporobacter_balticus	222813	9.67e-08	0.00144269	0.935708	0.998317
Lachnotalea_sp.	734073	3.93e-08	0.00144269	0.937542	0.998317
Alkalibacter_saccharofermentans	636908	-8.71e-08	0.00144269	0.936611	0.998317
Prevotella_hominis	255260	-8.93e-08	0.00144269	0.931021	0.998317
Latilactobacillus_curvatus	550272	-1.08e-07	0.00144269	0.935523	0.998317
Proteiniclasticum_sp.	48223.3	-1.66e-07	0.00144269	0.930645	0.998317
Parascardovia_denticolens	1.3723e+06	1.06e-07	0.00144269	0.947233	0.998882
Clostridium_baratii	346818	9.8e-08	0.00144269	0.94074	0.998882
Mediterraneibacter_catenae	172170	6.57e-08	0.00144269	0.947501	0.998882
Lactobacillus_crispatus	1.408e+06	1.85e-08	0.00144269	0.945498	0.998882
Clostridium_sulfidigenes	15039.3	8.99e-09	0.00144269	0.948041	0.998882
Levilactobacillus_parabrevis	103220	-3.03e-08	0.00144269	0.945578	0.998882
Bacteroides_salyersiae	583472	-8.75e-08	0.00144269	0.947194	0.998882
Blautia_pseudococcoides	184597	-1.03e-07	0.00144269	0.94011	0.998882
Cronobacter_sakazakii	1.19579e+06	-1.06e-07	0.00144269	0.942937	0.998882
Escherichia_coli	1.17249e+07	-2.44e-07	0.00144268	0.947344	0.998882
Extibacter_muris	115768	-6.22e-08	0.00144269	0.950773	0.999658
Copranaerobaculum_intestinale	1.13441e+06	-2.03e-07	0.00144269	0.949777	0.999658
Clostridium_combesii	95.8187	1.62e-07	0.00144269	0.999905	1
Pseudomonas_aeruginosa	245.855	1.22e-07	0.00144269	1	1
Salmonella_bongori	46.5673	1.18e-07	0.00144269	0.992832	1
Companilactobacillus_formosensis	797.908	1.15e-07	0.00144269	0.973258	1
Phascolarctobacterium_succinatutens	7.02453e+06	1.1e-07	0.00144267	0.99759	1
Bifidobacterium_animalis	2.20372e+06	1.02e-07	0.00144269	0.963232	1
Streptococcus_anginosus	810.066	7.52e-08	0.00144269	1	1
Megasphaera_paucivorans	1.85181e+06	6.18e-08	0.00144268	0.971106	1
Bombilactobacillus_mellifer	310317	5.37e-08	0.00144269	0.973805	1
Streptococcus_cristatus	2049.97	4.6e-08	0.00144269	0.999966	1
Clostridium_bornimense	266785	4.11e-08	0.00144269	0.958688	1
Dorea_formicigenerans	738108	3.76e-08	0.00144269	0.996457	1
Caloramator_sp.	284698	3.68e-08	0.00144269	0.957771	1
Lactobacillus_taiwanensis	102990	3.33e-08	0.00144269	0.964982	1
Natronincola_sp.	130597	3.25e-08	0.00144269	0.965969	1
Fructilactobacillus_sanfranciscensis	99410.7	2.65e-08	0.00144269	0.961309	1
Blautia_hansenii	65387.6	2.32e-08	0.00144269	0.961	1
Lachnoanaerobaculum_umeaense	65327.8	1.77e-08	0.00144269	0.999186	1
Shigella_sonnei	255018	1.51e-08	0.00144269	0.981614	1
Dubosiella_newyorkensis	670274	1.04e-08	0.00144269	0.988787	1
Apilactobacillus_bombintestini	50089.1	9.72e-09	0.00144269	0.994466	1
Pseudescherichia_vulneris	14003.1	9.42e-09	0.00144269	0.956877	1
Salmonella_agona	12766.2	5.93e-09	0.00144269	0.991149	1
Bifidobacterium_stellenboschense	505946	-2.72e-09	0.00144269	0.995465	1
Faecalicatena_contorta	418897	-3.35e-09	0.00144269	0.990589	1
Weissella_ceti	30583.6	-3.74e-09	0.00144269	0.977607	1
Shimwellia_blattae	336.524	-1.07e-08	0.00144269	0.999715	1
Klebsiella_aerogenes	250857	-1.43e-08	0.00144269	0.999823	1
Pseudobutyrivibrio_ruminis	144347	-2.31e-08	0.00144269	0.964153	1
Leuconostoc_kimchii	48978.9	-2.46e-08	0.00144269	0.956407	1
Secundilactobacillus_silagincola	64168.8	-2.51e-08	0.00144269	0.96739	1
Salmonella_diarizonae	41.4419	-3.43e-08	0.00144269	0.999921	1
Bacteroides_stercorirosoris	921421	-3.94e-08	0.00144269	0.985035	1
Clostridium_argentinense	138558	-4.25e-08	0.00144269	0.969961	1
Leuconostoc_mesenteroides	572278	-4.64e-08	0.00144269	0.967597	1
Lacticaseibacillus_casei	408839	-5.11e-08	0.00144269	0.971339	1
Phocaeicola_massiliensis	1.21586e+06	-5.75e-08	0.00144269	0.977341	1
Prevotella_colorans	260084	-5.77e-08	0.00144269	0.977589	1
Clostridium_chromiireducens	259545	-6.7e-08	0.00144269	0.970803	1
Lacticaseibacillus_rhamnosus	1.50344e+06	-9.93e-08	0.00144269	0.956037	1
Weissella_jogaejeotgali	5247.19	-1.15e-07	0.00144269	0.990421	1
Bifidobacterium_catulorum	1.55857e+06	-1.23e-07	0.00144269	0.986909	1
Salmonella_anatum	5265.65	-1.28e-07	0.00144269	0.999681	1
Morganella_morganii	190.198	-1.47e-07	0.00144269	1	1
Bacteroides_acidifaciens	758208	-1.65e-07	0.00144269	0.957821	1
[Clostridium]_spiroforme	1.02946e+06	-1.68e-07	0.00144269	0.956017	1
Adlercreutzia_caecimuris	18.125	-2.94e-07	0.00144269	0.999923	1
Bacteroides_sp.	3.54258e+07	-3.84e-07	0.00144267	0.980542	1
Lapidilactobacillus_concavus	262353	-9.34e-07	0.00144269	0.99087	1
Salmonella_infantis	0	3.07e-07	0.00144269	1	NA
Pluralibacter_gergoviae	0	1.78e-07	0.00144269	1	NA
Salmonella_borreze	0	1.17e-07	0.00144269	1	NA
Salmonella_abortus-equi	0	1.16e-07	0.00144269	1	NA
Buttiauxella_sp.	0	1.09e-07	0.00144269	1	NA
Plesiomonas_shigelloides	0	9.49e-08	0.00144269	1	NA
Eubacterium_cellulosolvens	0	8.62e-08	0.00144269	1	NA
Leuconostocaceae_bacterium	0	6.64e-08	0.00144269	1	NA
Kluyvera_intermedia	0	3.11e-08	0.00144269	1	NA
Erwinia_amylovora	0	1.82e-08	0.00144269	1	NA
Citrobacter_braakii	0	1.57e-08	0.00144269	1	NA
Atlantibacter_hermannii	0	9.47e-09	0.00144269	1	NA
Streptococcus_ratti	0	3.99e-09	0.00144269	1	NA
Raoultella_terrigena	0	-6.46e-10	0.00144269	1	NA
Moranella_endobia	0	-1.43e-09	0.00144269	1	NA
Clostridium_aminobutyricum	0	-1.8e-08	0.00144269	1	NA
Phocaeicola_paurosaccharolyticus	0	-2.3e-08	0.00144269	1	NA
Proteus_vulgaris	0	-2.83e-08	0.00144269	1	NA
Streptococcus_criceti	0	-3.4e-08	0.00144269	1	NA
[Ruminococcus]_gnavus	0	-4e-08	0.00144269	1	NA
Salmonella_oranienberg	0	-4.26e-08	0.00144269	1	NA
Riesia_pediculicola	0	-6.94e-08	0.00144269	1	NA
Alloscardovia_venturai	0	-8.79e-08	0.00144269	1	NA
Lelliottia_amnigena	0	-1.02e-07	0.00144269	1	NA
Veillonella_magna	0	-1.56e-07	0.00144269	1	NA
Klebsiella_sp.	0	-1.75e-07	0.00144269	1	NA
Raoultella_ornithinolytica	0	-1.76e-07	0.00144269	1	NA
Salmonella_pullorum	0	-2.16e-07	0.00144269	1	NA
Serratia_marcescens	0	-3.45e-07	0.00144269	1	NA

## Sheet: S8
Supplementary file 1.8: GSEA analysis of metabolic pathway
This table presents the results of the GSEA analysis of metabolic pathway between CMH and PB groups.
Name	Genes (tot)	Stat (dist.dir.up)	p (dist.dir.up)	p adj (dist.dir.up)	Stat (dist.dir.dn)	p (dist.dir.dn)	p adj (dist.dir.dn)	Stat (non-dir.)	p (non-dir.)	p adj (non-dir.)	Genes (up)	Stat (mix.dir.up)	p (mix.dir.up)	p adj (mix.dir.up)	Genes (down)	Stat (mix.dir.dn)	p (mix.dir.dn)	p adj (mix.dir.dn)
Citrate cycle (TCA cycle)	906	3.1267	0.00998	0.73975	-3.1267	0.99202	0.99202	-187.19	0.005988	0.58283	461	-126.57	0.051896	0.93892	445	-138.27	0.01996	0.93812
O-Antigen repeat unit biosynthesis	61	1.7204	0.015968	0.73975	-1.7204	0.98603	0.99202	-49.85	0.3513	1	32	-31.609	0.19561	0.93892	29	-39.095	0.8004	1
Glycolysis / Gluconeogenesis	2172	3.6538	0.027944	0.73975	-3.6538	0.97405	0.98758	-295.9	0.011976	0.58283	1008	-185.98	0.00998	0.47904	1164	-231.13	0.32535	1
Inositol phosphate metabolism	178	1.8933	0.033932	0.73975	-1.8933	0.96806	0.98758	-82.352	0.077844	1	77	-44.831	0.007984	0.47904	101	-70.182	0.71058	1
Tryptophan metabolism	303	2.197	0.035928	0.73975	-2.197	0.96607	0.98758	-114.66	0.64471	1	152	-73.195	0.18962	0.93892	151	-88.982	0.97605	1
Glycerolipid metabolism	1070	2.8346	0.035928	0.73975	-2.8346	0.96607	0.98758	-214.37	0.62475	1	459	-126.13	0.063872	0.93892	611	-174.36	0.98603	1
Steroid hormone biosynthesis	5	1.2968	0.041916	0.73975	-1.2968	0.96008	0.98758	-13.489	0.30739	1	2	-3.9134	0.077844	0.93892	3	-14.219	1	1
Chloroalkane and chloroalkene degradation	252	2.0346	0.043912	0.73975	-2.0346	0.95808	0.98758	-101.66	0.30339	1	114	-60.25	0.071856	0.93892	138	-82.609	0.80639	1
Lysine degradation	349	2.0738	0.055888	0.73975	-2.0738	0.94611	0.98758	-129.27	0.99601	1	165	-80.029	0.56886	1	184	-102.24	1	1
Peptidoglycan biosynthesis	2193	3.5634	0.05988	0.73975	-3.5634	0.94212	0.98758	-303.64	0.28343	1	1016	-193.49	0.19361	0.93892	1177	-234.7	0.62675	1
Teichoic acid biosynthesis	1076	2.7562	0.061876	0.73975	-2.7562	0.94012	0.98758	-207.74	0.01996	0.58283	475	-123.12	0.001996	0.28743	601	-168.5	0.6487	1
Biotin metabolism	483	2.1122	0.063872	0.73975	-2.1122	0.93812	0.98758	-144.26	0.65469	1	235	-93.569	0.39521	1	248	-110.24	0.8024	1
Glycerophospholipid metabolism	1037	2.7353	0.065868	0.73975	-2.7353	0.93613	0.98758	-206.85	0.17365	1	462	-127.37	0.087824	0.93892	575	-163.62	0.499	1
Arachidonic acid metabolism	3	0.9223	0.095808	0.92026	-0.9223	0.90619	0.98758	-6.0823	0.081836	1	2	-1.6443	0.037924	0.93892	1	-8.2095	1	1
Tetracycline biosynthesis	2	0.41031	0.10379	0.92026	-0.41031	0.8982	0.98758	-5.9149	0.1976	1	1	-0.15538	0.13174	0.93892	1	-8.2095	1	1
Glycosaminoglycan biosynthesis - chondroitin sulfate / dermatan sulfate	2	0.42217	0.10379	0.92026	-0.42217	0.8982	0.98758	-5.8947	0.1976	1	2	-5.8947	0.2475	0.98639	0	NA	NA	NA
Linoleic acid metabolism	1	0.00024072	0.11377	0.92026	-0.00024072	0.88822	0.98758	-3.5508	0.17166	1	1	-3.5508	0.20958	0.9521	0	NA	NA	NA
Arabinogalactan biosynthesis - Mycobacterium	162	1.542	0.11776	0.92026	-1.542	0.88423	0.98758	-76.207	0.017964	0.58283	77	-49.742	0.11178	0.93892	85	-57.864	0.035928	1
Vitamin B6 metabolism	273	1.66	0.11976	0.92026	-1.66	0.88224	0.98758	-107.67	0.45709	1	127	-64.727	0.10978	0.93892	146	-86.864	0.94611	1
Lysine biosynthesis	1066	2.4113	0.1477	0.9449	-2.4113	0.85429	0.98758	-212.27	0.37325	1	493	-135.35	0.3014	0.98639	573	-163.98	0.58483	1
Benzoate degradation	253	1.5214	0.15569	0.9449	-1.5214	0.84631	0.98758	-108.88	0.95808	1	118	-70.081	0.81038	1	135	-83.531	0.93014	1
Fructose and mannose metabolism	1164	2.4527	0.16367	0.9449	-2.4527	0.83832	0.98758	-224.44	0.72056	1	525	-140.18	0.38723	1	639	-175.85	0.88024	1
Glutathione metabolism	471	1.7617	0.16567	0.9449	-1.7617	0.83633	0.98758	-140	0.29142	1	225	-90.279	0.27745	0.98639	246	-107.38	0.52695	1
Insect hormone biosynthesis	81	1.0217	0.17166	0.9449	-1.0217	0.83034	0.98758	-60.322	0.69661	1	31	-31.24	0.17565	0.93892	50	-52.179	0.92216	1
Toluene degradation	9	0.7206	0.17166	0.9449	-0.7206	0.83034	0.98758	-19.665	0.46307	1	5	-13.848	0.45509	1	4	-14.015	0.42315	1
Purine metabolism	3166	3.6533	0.17565	0.9449	-3.6533	0.82635	0.98758	-366.47	0.46906	1	1459	-234.23	0.39721	1	1707	-282.54	0.58882	1
Carbapenem biosynthesis	170	1.3245	0.18164	0.9449	-1.3245	0.82036	0.98758	-76.815	0.00998	0.58283	88	-54.396	0.17166	0.93892	82	-54.25	0.011976	0.84431
Arginine and proline metabolism	775	2.1337	0.18962	0.9449	-2.1337	0.81238	0.98758	-176.92	0.10778	1	368	-114.01	0.11976	0.93892	407	-135.72	0.27944	1
Styrene degradation	64	0.9459	0.19162	0.9449	-0.9459	0.81038	0.98758	-52.993	0.56088	1	35	-36.699	0.51297	1	29	-38.407	0.71856	1
Photosynthesis	410	1.5634	0.21158	0.9449	-1.5634	0.79042	0.98758	-127.68	0.083832	1	206	-84.31	0.13174	0.93892	204	-96.286	0.34531	1
Pyruvate metabolism	2050	2.9977	0.21956	0.9449	-2.9977	0.78244	0.98758	-290.34	0.063872	1	970	-189.3	0.22355	0.9755	1080	-220.61	0.10379	1
Limonene degradation	97	0.98652	0.23553	0.9449	-0.98652	0.76647	0.98758	-67.162	0.81637	1	38	-35.465	0.21158	0.9521	59	-57.654	0.96407	1
Fatty acid biosynthesis	775	2.0113	0.23752	0.9449	-2.0113	0.76447	0.98758	-174.85	0.035928	0.65569	366	-117.61	0.47505	1	409	-129.43	0.003992	0.56287
Glyoxylate and dicarboxylate metabolism	1140	2.2233	0.23752	0.9449	-2.2233	0.76447	0.98758	-220.51	0.53693	1	531	-142.61	0.55888	1	609	-168.54	0.55689	1
Valine, leucine and isoleucine degradation	458	1.6011	0.24152	0.9449	-1.6011	0.76048	0.98758	-143.21	0.83234	1	214	-91.968	0.68263	1	244	-110.07	0.8982	1
Exopolysaccharide biosynthesis	379	1.5036	0.25749	0.9449	-1.5036	0.74451	0.98758	-123.71	0.15968	1	163	-75.448	0.17565	0.93892	216	-98.331	0.22355	1
Lipopolysaccharide biosynthesis	599	1.7102	0.25948	0.9449	-1.7102	0.74251	0.98758	-156.82	0.19561	1	273	-98.139	0.16766	0.93892	326	-122.76	0.42515	1
Fatty acid degradation	544	1.6581	0.26148	0.9449	-1.6581	0.74052	0.98758	-151.54	0.39321	1	245	-96.208	0.46307	1	299	-117.31	0.41118	1
Aminobenzoate degradation	105	0.90098	0.26148	0.9449	-0.90098	0.74052	0.98758	-68.791	0.71856	1	59	-50.338	0.8024	1	46	-46.923	0.56687	1
Sulfur metabolism	697	1.7801	0.26747	0.9449	-1.7801	0.73453	0.98758	-171.57	0.45309	1	320	-109.38	0.39321	1	377	-132.51	0.50898	1
Other types of O-glycan biosynthesis	20	0.56564	0.27146	0.9449	-0.56564	0.73054	0.98758	-28.635	0.41717	1	10	-17.681	0.28942	0.98639	10	-22.815	0.61078	1
Alanine, aspartate and glutamate metabolism	1909	2.6671	0.27745	0.9449	-2.6671	0.72455	0.98758	-279.33	0.035928	0.65569	843	-175.71	0.18164	0.93892	1066	-217.55	0.045908	1
Other glycan degradation	1127	2.2138	0.27944	0.9449	-2.2138	0.72255	0.98758	-221.45	0.77246	1	524	-140.24	0.41118	1	603	-172.01	0.94012	1
Glycine, serine and threonine metabolism	1368	2.2557	0.31138	0.9449	-2.2557	0.69062	0.98758	-249.08	0.99002	1	615	-157.16	0.91816	1	753	-193.7	0.99002	1
Biosynthesis of ansamycins	155	0.90979	0.31537	0.9449	-0.90979	0.68663	0.98758	-82.897	0.67864	1	68	-49.61	0.3513	1	87	-66.789	0.86228	1
Carbon fixation pathways in prokaryotes	1491	2.4099	0.34331	0.9449	-2.4099	0.65868	0.98758	-245.65	0.025948	0.6314	701	-158.91	0.12974	0.93892	790	-187.78	0.0998	1
Naphthalene degradation	86	0.67736	0.3513	0.9449	-0.67736	0.6507	0.98758	-56.891	0.14371	1	43	-38.577	0.26547	0.98639	43	-41.879	0.13373	1
Thiamine metabolism	903	1.8082	0.35729	0.9449	-1.8082	0.64471	0.98758	-195.49	0.42116	1	372	-115.21	0.15968	0.93892	531	-158.5	0.65469	1
Pantothenate and CoA biosynthesis	981	1.8742	0.35729	0.9449	-1.8742	0.64471	0.98758	-203.5	0.38124	1	442	-127.41	0.27745	0.98639	539	-159.17	0.60679	1
Pentose and glucuronate interconversions	905	1.8913	0.38124	0.9449	-1.8913	0.62076	0.98758	-202.51	0.97605	1	391	-126.14	0.87026	1	514	-158.7	0.93812	1
Riboflavin metabolism	462	1.3935	0.38523	0.9449	-1.3935	0.61677	0.98758	-139.63	0.44311	1	212	-89.066	0.41317	1	250	-107.79	0.51697	1
Histidine metabolism	798	1.6684	0.39321	0.9449	-1.6684	0.60878	0.98758	-190.38	0.99002	1	338	-114.82	0.65868	1	460	-152.33	0.98403	1
Lipoarabinomannan (LAM) biosynthesis	28	0.37099	0.39521	0.9449	-0.37099	0.60679	0.98758	-36.375	0.72455	1	11	-19.696	0.42715	1	17	-30.839	0.80639	1
Tyrosine metabolism	338	1.1139	0.3992	0.9449	-1.1139	0.60279	0.98758	-119.61	0.45309	1	150	-74.649	0.40519	1	188	-93.702	0.54092	1
One carbon pool by folate	982	1.8596	0.40719	0.9449	-1.8596	0.59481	0.98758	-210.35	0.97006	1	455	-134.19	0.78643	1	527	-162.46	0.98403	1
Sphingolipid metabolism	1045	1.8554	0.41717	0.9449	-1.8554	0.58483	0.98758	-210.71	0.499	1	478	-131.18	0.17166	0.93892	567	-165.61	0.83832	1
Xylene degradation	52	0.38785	0.42315	0.9449	-0.38785	0.57884	0.98758	-52.151	0.9521	1	33	-42.772	0.98603	1	19	-29.906	0.49701	1
Glycosaminoglycan biosynthesis - heparan sulfate / heparin	6	4.6426e-05	0.42715	0.9449	-4.6426e-05	0.57485	0.98758	-18.286	0.74251	1	4	-14.186	0.71058	1	2	-11.61	1	1
Nitrotoluene degradation	68	0.52229	0.44511	0.9449	-0.52229	0.55689	0.98758	-53.164	0.44511	1	31	-36.015	0.66068	1	37	-39.107	0.21756	1
Flavone and flavonol biosynthesis	33	0.33083	0.4491	0.9449	-0.33083	0.55289	0.98758	-39.558	0.77046	1	10	-17.771	0.29741	0.98639	23	-35.666	0.84631	1
Metabolism of xenobiotics by cytochrome P450	33	0.31931	0.45908	0.9449	-0.31931	0.54291	0.98758	-40.482	0.84232	1	13	-24.3	0.72455	1	20	-32.409	0.73253	1
alpha-Linolenic acid metabolism	10	0.0081454	0.46108	0.9449	-0.0081454	0.54092	0.98758	-20.985	0.47904	1	4	-11.003	0.28942	0.98639	6	-18.108	0.61078	1
Selenocompound metabolism	750	1.5366	0.46307	0.9449	-1.5366	0.53892	0.98758	-177.47	0.36128	1	339	-111.73	0.30938	0.99002	411	-138.26	0.51896	1
Methane metabolism	1180	1.8815	0.46906	0.9449	-1.8815	0.53293	0.98758	-222.4	0.30739	1	544	-143.85	0.53493	1	636	-169.9	0.22954	1
Oxidative phosphorylation	1219	1.9824	0.46906	0.9449	-1.9824	0.53293	0.98758	-226.16	0.33533	1	582	-146.41	0.26946	0.98639	637	-172.91	0.56287	1
Acarbose and validamycin biosynthesis	113	0.58925	0.48703	0.9449	-0.58925	0.51497	0.98758	-71.948	0.79641	1	60	-49.867	0.70659	1	53	-51.998	0.77844	1
Prodigiosin biosynthesis	129	0.59812	0.48902	0.9449	-0.59812	0.51297	0.98758	-71.44	0.21956	1	61	-47.023	0.38523	1	68	-53.861	0.21756	1
Ether lipid metabolism	19	0.26203	0.48902	0.9449	-0.26203	0.51297	0.98758	-27.31	0.33932	1	9	-16.99	0.3513	1	10	-21.526	0.45309	1
Lipoic acid metabolism	108	0.51138	0.49501	0.9449	-0.51138	0.50699	0.98758	-66.79	0.39721	1	46	-38.336	0.1477	0.93892	62	-55.13	0.68663	1
Monobactam biosynthesis	331	0.97722	0.50299	0.9449	-0.97722	0.499	0.98758	-118.81	0.53293	1	149	-75.47	0.51697	1	182	-91.938	0.501	1
Phenylalanine metabolism	441	1.1928	0.50499	0.9449	-1.1928	0.49701	0.98758	-139.37	0.80639	1	199	-89.318	0.71457	1	242	-107.14	0.63273	1
Secondary bile acid biosynthesis	16	0.0018776	0.51098	0.9449	-0.0018776	0.49102	0.98758	-30.303	0.92615	1	6	-17.781	0.76248	1	10	-24.557	0.87625	1
Chlorocyclohexane and chlorobenzene degradation	40	0.29694	0.51098	0.9449	-0.29694	0.49102	0.98758	-44.865	0.8982	1	16	-25.379	0.56487	1	24	-37.199	0.92016	1
Atrazine degradation	19	0.21184	0.51297	0.9449	-0.21184	0.48902	0.98758	-30.222	0.67864	1	10	-21.251	0.68663	1	9	-21.51	0.61477	1
Mannose type O-glycan biosynthesis	18	0.11712	0.52096	0.9449	-0.11712	0.48104	0.98758	-28.656	0.58084	1	9	-19.213	0.54691	1	9	-21.313	0.56088	1
Tropane, piperidine and pyridine alkaloid biosynthesis	201	0.74165	0.52295	0.9449	-0.74165	0.47904	0.98758	-93.781	0.64471	1	85	-57.969	0.6507	1	116	-73.825	0.52295	1
Drug metabolism - other enzymes	635	1.3482	0.52495	0.9449	-1.3482	0.47705	0.98758	-163.21	0.33533	1	286	-102.49	0.3014	0.98639	349	-127.37	0.48303	1
N-Glycan biosynthesis	45	0.31738	0.52495	0.9449	-0.31738	0.47705	0.98758	-48.567	0.94411	1	19	-31.966	0.91018	1	26	-36.567	0.70259	1
Drug metabolism - cytochrome P450	37	0.30155	0.52894	0.9449	-0.30155	0.47305	0.98758	-43.63	0.88224	1	13	-24.3	0.72455	1	24	-36.288	0.86427	1
Biosynthesis of unsaturated fatty acids	20	0.082311	0.5489	0.9449	-0.082311	0.45309	0.98758	-25.294	0.13573	1	9	-13.694	0.093812	0.93892	11	-21.72	0.31138	1
Stilbenoid, diarylheptanoid and gingerol biosynthesis	15	0.0025483	0.5489	0.9449	-0.0025483	0.45309	0.98758	-29.181	0.87226	1	3	-10.872	0.47305	1	12	-27.189	0.94212	1
Flavonoid biosynthesis	15	0.0025483	0.5489	0.9449	-0.0025483	0.45309	0.98758	-29.181	0.87226	1	3	-10.872	0.47305	1	12	-27.189	0.94212	1
Fatty acid elongation	13	5.5029e-05	0.55689	0.9449	-5.5029e-05	0.44511	0.98758	-28.322	0.9501	1	9	-23.093	0.90619	1	4	-16.419	1	1
Carbon fixation in photosynthetic organisms	833	1.5126	0.56287	0.9449	-1.5126	0.43912	0.98758	-184.06	0.1018	1	370	-113.12	0.047904	0.93892	463	-145.75	0.33533	1
Penicillin and cephalosporin biosynthesis	78	0.40555	0.56886	0.9449	-0.40555	0.43313	0.98758	-58.383	0.5988	1	36	-40.316	0.80838	1	42	-42.237	0.23154	1
Glucosinolate biosynthesis	110	0.43438	0.57884	0.9449	-0.43438	0.42315	0.98758	-70.554	0.72655	1	47	-42.578	0.50898	1	63	-56.453	0.75848	1
Porphyrin metabolism	1175	1.6981	0.61477	0.9449	-1.6981	0.38723	0.98758	-224.18	0.61078	1	535	-143.67	0.63273	1	640	-172.4	0.4491	1
Neomycin, kanamycin and gentamicin biosynthesis	103	0.30798	0.61477	0.9449	-0.30798	0.38723	0.98758	-73.201	0.97405	1	44	-46.798	0.95808	1	59	-56.305	0.89022	1
Glycosphingolipid biosynthesis - ganglio series	204	0.60053	0.62076	0.9449	-0.60053	0.38124	0.98758	-93.736	0.53094	1	88	-57.725	0.49301	1	116	-74.028	0.5489	1
Various types of N-glycan biosynthesis	213	0.58817	0.62675	0.9449	-0.58817	0.37525	0.98758	-96.724	0.65669	1	94	-60.35	0.5988	1	119	-75.768	0.6507	1
Butanoate metabolism	1031	1.5539	0.62874	0.9449	-1.5539	0.37325	0.98758	-210.92	0.71257	1	481	-136.68	0.64072	1	550	-160.96	0.61477	1
Nicotinate and nicotinamide metabolism	980	1.4006	0.63273	0.9449	-1.4006	0.36926	0.98758	-202.81	0.37924	1	465	-132.68	0.50699	1	515	-153.69	0.33333	1
Primary bile acid biosynthesis	9	-3.3998e-05	0.63473	0.9449	3.3998e-05	0.36727	0.98758	-23.149	0.9022	1	3	-14.219	1	1	6	-18.297	0.73054	1
D-Amino acid metabolism	714	1.1533	0.6487	0.9449	-1.1533	0.35329	0.98758	-172.77	0.35329	1	315	-110.4	0.62275	1	399	-133.02	0.13972	1
Dioxin degradation	42	0.09799	0.65469	0.9449	-0.09799	0.34731	0.98758	-47.658	0.96806	1	27	-39.747	0.99202	1	15	-26.421	0.44112	1
Zeatin biosynthesis	143	0.39456	0.65669	0.9449	-0.39456	0.34531	0.98758	-78.084	0.48303	1	61	-45.938	0.26946	0.98639	82	-63.494	0.68663	1
Nitrogen metabolism	760	1.2411	0.67465	0.9449	-1.2411	0.32735	0.98758	-178.65	0.36727	1	336	-113.06	0.54491	1	424	-138.53	0.24152	1
Phenylalanine, tyrosine and tryptophan biosynthesis	1242	1.6565	0.67864	0.9449	-1.6565	0.32335	0.98758	-228.07	0.27745	1	572	-148.1	0.54491	1	670	-173.68	0.14172	1
Caprolactam degradation	47	0.042582	0.68663	0.9449	-0.042582	0.31537	0.98758	-51.362	0.98802	1	23	-34.111	0.92814	1	24	-38.484	0.99002	1
C5-Branched dibasic acid metabolism	373	0.6946	0.70259	0.9449	-0.6946	0.2994	0.98758	-130.47	0.94611	1	179	-86.074	0.86228	1	194	-98.224	0.85629	1
beta-Alanine metabolism	271	0.53764	0.71457	0.9449	-0.53764	0.28743	0.98758	-104.08	0.17964	1	115	-60.24	0.045908	0.93892	156	-85.458	0.50898	1
Steroid degradation	3	0	0.71457	0.9449	0	0.71657	0.98758	-14.219	1	1	1	-8.2095	1	1	2	-11.61	1	1
Isoquinoline alkaloid biosynthesis	102	0.21283	0.73253	0.9449	-0.21283	0.26946	0.98758	-64.672	0.34132	1	41	-38.717	0.41317	1	61	-51.887	0.31737	1
Arginine biosynthesis	856	1.1287	0.73653	0.9449	-1.1287	0.26547	0.98758	-188.33	0.21158	1	373	-118.48	0.44311	1	483	-146.6	0.13972	1
Phenazine biosynthesis	93	0.13505	0.73653	0.9449	-0.13505	0.26547	0.98758	-65.711	0.81238	1	41	-43.832	0.88623	1	52	-48.957	0.4491	1
Carotenoid biosynthesis	19	-0.054823	0.73852	0.9449	0.054823	0.26347	0.98758	-31.972	0.8523	1	7	-21.72	1	1	12	-23.641	0.48503	1
Phenylpropanoid biosynthesis	34	-0.083593	0.7505	0.9449	0.083593	0.2515	0.98758	-42.452	0.91617	1	11	-22.742	0.72056	1	23	-35.888	0.88224	1
Pinene, camphor and geraniol degradation	43	-0.035016	0.75649	0.9449	0.035016	0.24551	0.98758	-49.214	0.98603	1	20	-33.931	0.97804	1	23	-35.65	0.83832	1
Ethylbenzene degradation	7	-0.00022305	0.76248	0.9449	0.00022305	0.23952	0.98758	-19.868	0.7485	1	2	-11.61	1	1	5	-16.165	0.52695	1
Cysteine and methionine metabolism	2267	2.1234	0.76647	0.9449	-2.1234	0.23553	0.98758	-309.41	0.38723	1	1042	-199.13	0.53892	1	1225	-237.26	0.28543	1
Biosynthesis of vancomycin group antibiotics	83	0.072484	0.76647	0.9449	-0.072484	0.23553	0.98758	-60.816	0.63273	1	36	-38.342	0.60679	1	47	-47.261	0.52295	1
Amino sugar and nucleotide sugar metabolism	2839	2.444	0.76846	0.9449	-2.444	0.23353	0.98758	-350.51	0.83433	1	1250	-218.9	0.63074	1	1589	-274.36	0.79042	1
Valine, leucine and isoleucine biosynthesis	629	0.92535	0.77445	0.9449	-0.92535	0.22754	0.98758	-166.02	0.72056	1	281	-104.7	0.63872	1	348	-129.12	0.74251	1
Betalain biosynthesis	9	-0.086984	0.77844	0.9449	0.086984	0.22355	0.98758	-20.658	0.60878	1	4	-16.419	1	1	5	-13.029	0.21756	1
Terpenoid backbone biosynthesis	857	1.0521	0.78643	0.9449	-1.0521	0.21557	0.98758	-196.91	0.96607	1	391	-127.86	0.9481	1	466	-149.91	0.81437	1
Glycosylphosphatidylinositol (GPI)-anchor biosynthesis	5	-0.0027573	0.78842	0.9449	0.0027573	0.21357	0.98758	-13.162	0.28144	1	1	-2.5099	0.17964	0.93892	4	-13.46	0.37525	1
Glycosaminoglycan biosynthesis - keratan sulfate	2	0	0.79042	0.9449	0	0.79441	0.98758	-11.61	1	1	0	NA	NA	NA	2	-11.61	1	1
Biosynthesis of enediyne antibiotics	2	0	0.79042	0.9449	0	0.79441	0.98758	-11.61	1	1	1	-8.2095	1	1	1	-8.2095	1	1
Fluorobenzoate degradation	2	0	0.79042	0.9449	0	0.79441	0.98758	-11.61	1	1	0	NA	NA	NA	2	-11.61	1	1
Pentose phosphate pathway	1395	1.4931	0.8024	0.9449	-1.4931	0.1996	0.98758	-247.41	0.91218	1	627	-158.4	0.85629	1	768	-190.32	0.68862	1
Glycosaminoglycan degradation	408	0.61166	0.8024	0.9449	-0.61166	0.1996	0.98758	-134.26	0.78244	1	172	-82.58	0.66667	1	236	-106.03	0.67066	1
Retinol metabolism	48	-0.10932	0.81637	0.9449	0.10932	0.18563	0.98758	-49.527	0.92415	1	21	-32.4	0.89421	1	27	-37.463	0.77246	1
Glycosphingolipid biosynthesis - globo and isoglobo series	458	0.57017	0.82635	0.9449	-0.57017	0.17565	0.98758	-141.44	0.67066	1	195	-85.925	0.49102	1	263	-112.66	0.77246	1
Phosphonate and phosphinate metabolism	98	-0.071835	0.83234	0.9449	0.071835	0.16966	0.98758	-64.818	0.53493	1	43	-40.22	0.42315	1	55	-50.959	0.51098	1
Degradation of flavonoids	673	0.74042	0.84232	0.9449	-0.74042	0.15968	0.98758	-174.85	0.95609	1	303	-116.55	0.998	1	370	-130.35	0.34331	1
Ascorbate and aldarate metabolism	419	0.54181	0.84431	0.9449	-0.54181	0.15768	0.98758	-140.04	0.97605	1	165	-84.074	0.92615	1	254	-112.11	0.87625	1
Novobiocin biosynthesis	251	0.26587	0.84631	0.9449	-0.26587	0.15569	0.98758	-101.6	0.30938	1	104	-62.342	0.45709	1	147	-80.327	0.1976	1
Starch and sucrose metabolism	3247	2.4388	0.85429	0.9449	-2.4388	0.1477	0.98758	-371.51	0.499	1	1485	-239.27	0.69461	1	1762	-284.66	0.32335	1
Biosynthesis of siderophore group nonribosomal peptides	37	-0.26812	0.85429	0.9449	0.26812	0.1477	0.98758	-43.968	0.9022	1	12	-23.728	0.75848	1	25	-37.05	0.82635	1
Sesquiterpenoid and triterpenoid biosynthesis	1	0	0.85429	0.9449	0	0.86028	0.98758	-8.2095	1	1	1	-8.2095	1	1	0	NA	NA	NA
Aflatoxin biosynthesis	1	0	0.85429	0.9449	0	0.86028	0.98758	-8.2095	1	1	1	-8.2095	1	1	0	NA	NA	NA
Mucin type O-glycan biosynthesis	1	0	0.85429	0.9449	0	0.86028	0.98758	-8.2095	1	1	1	-8.2095	1	1	0	NA	NA	NA
Biosynthesis of various plant secondary metabolites	587	0.59725	0.86427	0.94502	-0.59725	0.13772	0.98758	-166.81	0.998	1	254	-107.54	0.998	1	333	-127.56	0.85429	1
Pyrimidine metabolism	2224	1.8383	0.87226	0.94502	-1.8383	0.12974	0.98758	-310.65	0.82834	1	973	-196.9	0.92016	1	1251	-240.55	0.39721	1
Biosynthesis of various other secondary metabolites	12	-0.55364	0.88224	0.94502	0.55364	0.11976	0.98758	-22.587	0.50299	1	5	-18.357	1	1	7	-14.059	0.10379	1
Cyanoamino acid metabolism	670	0.61722	0.88822	0.94502	-0.61722	0.11377	0.98758	-175.72	0.98403	1	285	-112.11	0.98603	1	385	-135.34	0.6986	1
Nonribosomal peptide structures	23	-0.40148	0.89421	0.94502	0.40148	0.10778	0.98758	-30.151	0.38922	1	10	-21.068	0.64471	1	13	-21.627	0.16567	1
Streptomycin biosynthesis	478	0.41973	0.89621	0.94502	-0.41973	0.10579	0.98758	-146.56	0.8523	1	220	-95.208	0.87425	1	258	-111.57	0.73054	1
Biosynthesis of various antibiotics	33	-0.42771	0.9022	0.94502	0.42771	0.0998	0.98758	-39.116	0.71257	1	14	-25.064	0.71058	1	19	-30.036	0.52096	1
Polyketide sugar unit biosynthesis	232	0.0017418	0.90619	0.94502	-0.0017418	0.095808	0.98758	-101.58	0.76846	1	110	-68.55	0.87425	1	122	-74.993	0.43114	1
Galactose metabolism	2120	1.491	0.93812	0.96455	-1.491	0.063872	0.98758	-304.93	0.94012	1	971	-198.46	0.97206	1	1149	-231.76	0.58283	1
Propanoate metabolism	894	0.69206	0.93812	0.96455	-0.69206	0.063872	0.98758	-196.15	0.63673	1	422	-132.94	0.96208	1	472	-144.24	0.095808	1
O-Antigen nucleotide sugar biosynthesis	1209	0.82083	0.95609	0.97615	-0.82083	0.045908	0.98758	-231.74	0.93812	1	540	-147.96	0.92415	1	669	-178.61	0.79242	1
Folate biosynthesis	782	0.37786	0.98204	0.99202	-0.37786	0.01996	0.97139	-188.85	0.98204	1	338	-121.5	1	1	444	-144.62	0.61477	1
Ubiquinone and other terpenoid-quinone biosynthesis	302	-0.38571	0.99202	0.99202	0.38571	0.00998	0.72854	-116.64	0.83433	1	138	-78.698	0.96607	1	164	-86.086	0.34132	1
Taurine and hypotaurine metabolism	237	-0.82552	0.99202	0.99202	0.82552	0.00998	0.72854	-100.87	0.58882	1	99	-64.193	0.79042	1	138	-77.816	0.2495	1

## Sheet: S9
Supplementary file 1.9: List of significant proteins was identified in the metabolism category with a padj < 0.1.
Protein ID	baseMean	log2FoldChange	lfcSE	pvalue	padj
A0A023CW48	7346.73	1.73e-07	0.00144269	0.00341863	0.0981075
A0A060R706	13671.4	5.13e-07	0.00144269	0.000980009	0.0981075
A0A062XE12	9573.85	5.7e-07	0.00144269	0.000189463	0.0882669
A0A0A0I9B8	3681.23	5.58e-07	0.00144269	0.000691031	0.0981075
A0A0A8B972	1055.14	1.8e-07	0.00144269	0.00548832	0.0983707
A0A0D0SA21	5419.7	1.77e-07	0.00144269	0.00336204	0.0981075
A0A0F3FT29	1264.72	1.58e-07	0.00144269	0.00484287	0.0981075
A0A0K2LBD0	1180.43	-1.8e-07	0.00144269	0.00491143	0.0981075
A0A0M9D3L5	24463.5	1.68e-07	0.00144269	0.00350589	0.0981075
A0A0P0EV72	1358.06	-1.84e-07	0.00144269	0.00494736	0.0981075
A0A0R1JQL0	1150.34	1.82e-07	0.00144269	0.00513189	0.0981075
A0A0R1K6G3	16988.6	4.16e-07	0.00144269	0.000636318	0.0981075
A0A0R1U485	8631.98	4.68e-07	0.00144269	0.000639068	0.0981075
A0A0R2A1D5	6927.04	4.88e-07	0.00144269	0.00177718	0.0981075
A0A0R2AT19	5030.84	-1.8e-07	0.00144269	0.00253733	0.0981075
A0A0R2JKP0	4145.98	1.76e-07	0.00144269	0.00436147	0.0981075
A0A0W7TNV5	4557.46	-1.8e-07	0.00144269	0.0028349	0.0981075
A0A0W7TQY8	2014.63	1.74e-07	0.00144269	0.00533381	0.0981075
A0A0X8H0Q9	1691.09	2.43e-07	0.00144269	0.000951271	0.0981075
A0A134C4X6	56051.1	-1.8e-07	0.00144269	0.00127925	0.0981075
A0A134CA21	1126.58	1.79e-07	0.00144269	0.00530284	0.0981075
A0A134CG97	54746.8	3.19e-07	0.00144269	0.00235363	0.0981075
A0A134CMZ7	1356.97	1.82e-07	0.00144269	0.00470248	0.0981075
A0A139KR35	4059.68	5.61e-07	0.00144269	0.00105875	0.0981075
A0A140DSJ4	25655.8	3.37e-07	0.00144269	0.00540934	0.0981075
A0A140L6N2	4574.61	4.4e-07	0.00144269	0.0021838	0.0981075
A0A170NNM0	2259.65	2.29e-07	0.00144269	0.00447138	0.0981075
A0A173Z6R7	1427.32	2.03e-07	0.00144269	0.00521485	0.0981075
A0A175A5X8	31707.7	2.98e-07	0.00144269	0.00570351	0.099013
A0A1B8WW72	2343.17	-1.79e-07	0.00144269	0.00369232	0.0981075
A0A1C5TP04	1104.36	1.97e-07	0.00144269	0.00518776	0.0981075
A0A1C5V5C4	16287.1	1.05e-07	0.00144269	0.00454284	0.0981075
A0A1C6CMB8	4642.6	1.64e-07	0.00144269	0.00347983	0.0981075
A0A1C6EJJ0	13460.7	5.23e-07	0.00144269	0.000944708	0.0981075
A0A1C6J2V3	9457.67	1.89e-07	0.00144269	0.001788	0.0981075
A0A1D9FK76	25348.9	5.33e-07	0.00144269	0.000543202	0.0981075
A0A1G4P4X9	7807.71	3.73e-07	0.00144269	0.00273746	0.0981075
A0A1G4PGQ0	5686.18	-2.57e-07	0.00144269	0.00544128	0.098216
A0A1G4QQ01	1120.21	-1.78e-07	0.00144269	0.00519862	0.0981075
A0A1G4WS19	4062	9.17e-07	0.00144269	0.0005802	0.0981075
A0A1G5BA83	3405.6	3.39e-07	0.00144269	0.00468281	0.0981075
A0A1G5HZ74	11013.3	4.29e-07	0.00144269	0.00179815	0.0981075
A0A1G5UWH1	6857.83	1.79e-07	0.00144269	0.00265321	0.0981075
A0A1G6BN23	2386.76	1.83e-07	0.00144269	0.00383417	0.0981075
A0A1G6C2N3	1417.89	1.91e-07	0.00144269	0.00557559	0.0984103
A0A1G6CVN0	16786	-2.02e-07	0.00144269	0.00104301	0.0981075
A0A1G6CXR1	4176.5	-1.73e-07	0.00144269	0.00265105	0.0981075
A0A1G6KC93	7442.26	3.32e-07	0.00144269	0.00329517	0.0981075
A0A1G6LFI3	4681.61	1.65e-07	0.00144269	0.00254754	0.0981075
A0A1H0BQ85	8115.29	6.55e-07	0.00144269	2.96e-05	0.051396
A0A1H0C4Y4	7428.8	4.45e-07	0.00144269	0.0012864	0.0981075
A0A1H0CTF3	23666.4	-2.72e-07	0.00144269	0.00452732	0.0981075
A0A1H2XNI7	1418.98	1.79e-07	0.00144269	0.00585893	0.099405
A0A1H3FCV0	20726.7	-2.04e-07	0.00144269	0.00129063	0.0981075
A0A1H3IUB2	9150.67	6.12e-07	0.00144269	0.000865725	0.0981075
A0A1H3Z6J4	6818.24	5.81e-07	0.00144269	0.000540968	0.0981075
A0A1I0PSD8	5728.28	5.1e-07	0.00144269	0.00278698	0.0981075
A0A1I0Q8H2	5157.16	-4.72e-07	0.00144269	0.00270567	0.0981075
A0A1I0QVS1	1311.23	1.81e-07	0.00144269	0.00468804	0.0981075
A0A1I0R7B3	2701.89	1.78e-07	0.00144269	0.00335096	0.0981075
A0A1I1Y2U8	2456.41	-1.68e-07	0.00144269	0.00345582	0.0981075
A0A1I2A9A6	7132.18	3.59e-07	0.00144269	0.00251932	0.0981075
A0A1I2BZA7	55894	-5.42e-07	0.00144269	0.00060725	0.0981075
A0A1I3N732	4101.9	-1.81e-07	0.00144269	0.00267136	0.0981075
A0A1I5BRK3	10555	6.09e-07	0.00144269	0.000279116	0.0981075
A0A1L5F5Q3	8274.78	3.68e-07	0.00144269	0.000649012	0.0981075
A0A1M5EWU5	21678.3	4.47e-07	0.00144269	0.000307535	0.0981075
A0A1M6H871	2475.83	1.84e-07	0.00144269	0.00348489	0.0981075
A0A1M6LHX5	22740.5	4.52e-07	0.00144269	0.000522983	0.0981075
A0A1Q6D3K7	2738.34	-1.86e-07	0.00144269	0.00341344	0.0981075
A0A1Q6FRQ1	3769.31	-1.74e-07	0.00144269	0.00271229	0.0981075
A0A1Q6HL54	7718.88	-1.76e-07	0.00144269	0.00304517	0.0981075
A0A1Q6MMY1	3664.58	-1.8e-07	0.00144269	0.00333152	0.0981075
A0A1Q6RA30	14603.8	4.57e-07	0.00144269	0.00100323	0.0981075
A0A1S8LN83	12579.6	-4.99e-07	0.00144269	0.00515109	0.0981075
A0A1T4P2I2	4160.14	-1.94e-07	0.00144269	0.00326607	0.0981075
A0A1T4V8X8	35941	9.63e-08	0.00144269	0.0012769	0.0981075
A0A1U7NFX2	2838.77	-1.81e-07	0.00144269	0.00313708	0.0981075
A0A1U7NME1	1363.42	2.79e-07	0.00144269	0.000431467	0.0981075
A0A1V1RGY3	1397.26	1.81e-07	0.00144269	0.00490398	0.0981075
A0A1V1RHJ2	2376.8	1.74e-07	0.00144269	0.00470516	0.0981075
A0A1V2YB95	12492	3.95e-07	0.00144269	0.00236799	0.0981075
A0A1V2YFY3	4005.93	1.75e-07	0.00144269	0.00440111	0.0981075
A0A1W6WDM5	82834.2	1.78e-07	0.00144269	0.00592388	0.0998083
A0A1W6WGB4	20669.3	-4.13e-07	0.00144269	0.00115417	0.0981075
A0A1X0VFZ7	8755.5	1.77e-07	0.00144269	0.00218008	0.0981075
A0A1Y3U8K0	1681.65	1.74e-07	0.00144269	0.00493231	0.0981075
A0A1Y3UBE4	7820.19	5.41e-07	0.00144269	0.000942464	0.0981075
A0A1Y3VIZ4	1814.17	1.83e-07	0.00144269	0.00481745	0.0981075
A0A1Y3VJK6	6520.72	-3.03e-07	0.00144269	0.00160412	0.0981075
A0A1Y3X0R1	35871.3	1.75e-07	0.00144269	0.00151049	0.0981075
A0A1Y3XVU7	2279.89	2.03e-07	0.00144269	0.00181227	0.0981075
A0A1Y3ZWJ0	6836.5	-1.66e-07	0.00144269	0.00365407	0.0981075
A0A1Y4AEE0	1124.55	1.81e-07	0.00144269	0.00504017	0.0981075
A0A1Y4AEP7	31016.9	4.5e-07	0.00144269	0.000809214	0.0981075
A0A1Y4B7B1	225615	2.44e-07	0.00144269	0.00126483	0.0981075
A0A1Y4E6H3	39532.7	4.1e-07	0.00144269	0.00180576	0.0981075
A0A1Y4HDL8	1497.22	1.64e-07	0.00144269	0.00490555	0.0981075
A0A1Y4HS09	8616.97	-4.9e-07	0.00144269	0.00498583	0.0981075
A0A1Y4HXG1	2321.04	3.14e-07	0.00144269	0.00349153	0.0981075
A0A1Y4UA61	6435.32	5.89e-07	0.00144269	0.000810685	0.0981075
A0A1Y4VXD5	2314.15	1.98e-07	0.00144269	0.00357103	0.0981075
A0A1Y4W965	2532.33	1.86e-07	0.00144269	0.00362629	0.0981075
A0A250KH23	1551.5	-1.79e-07	0.00144269	0.00434171	0.0981075
A0A255T2N1	23345	4.32e-07	0.00144269	0.00564175	0.09874
A0A267MK73	52843.1	5.22e-07	0.00144269	0.00096261	0.0981075
A0A269TF87	2936.29	-1.92e-07	0.00144269	0.00355723	0.0981075
A0A2A2EDU3	4697.63	-1.87e-07	0.00144269	0.00496982	0.0981075
A0A2K2TLJ5	3320.02	1.77e-07	0.00144269	0.00407106	0.0981075
A0A2N5ITH0	6404.83	-6.88e-09	0.00144269	0.0020599	0.0981075
A0A2S0M6X9	17209.6	-3.1e-07	0.00144269	0.00379064	0.0981075
A0A2S7Z0X0	6176.92	1.75e-07	0.00144269	0.00258059	0.0981075
A0A2S7ZF35	1559.46	-1.82e-07	0.00144269	0.00546194	0.0982378
A0A2T3GFX5	26386.5	-1.81e-07	0.00144269	0.00128445	0.0981075
A0A2U2MQ75	3104.01	1.69e-07	0.00144269	0.00411561	0.0981075
A0A2V2D4L5	1066.87	2.4e-07	0.00144269	0.0012268	0.0981075
A0A316BF46	3016.99	-1.82e-07	0.00144269	0.00350673	0.0981075
A0A316LI88	1039.63	-1.8e-07	0.00144269	0.00524801	0.0981075
A0A316S6Y3	1860.52	2.92e-07	0.00144269	0.00038511	0.0981075
A0A316S6Y9	1364.24	1.83e-07	0.00144269	0.00455987	0.0981075
A0A316S8A2	2844.97	1.63e-07	0.00144269	0.00371068	0.0981075
A0A316SBT3	2707.94	-5.49e-08	0.00144269	0.00375951	0.0981075
A0A328UB66	1697.96	4.86e-08	0.00144269	0.00422755	0.0981075
A0A328UBM2	1427.61	-3.1e-07	0.00144269	0.00505008	0.0981075
A0A328UC90	11877.1	2.96e-07	0.00144269	0.00594075	0.0999154
A0A328UCS2	4773.65	1.42e-07	0.00144269	0.003851	0.0981075
A0A328UJ66	25921.7	3.36e-07	0.00144269	0.00585758	0.099405
A0A328UJS2	2841.69	6.45e-07	0.00144269	0.00392229	0.0981075
A0A349MZZ1	1714.22	1.82e-07	0.00144269	0.00405874	0.0981075
A0A351E851	19685.4	3.78e-07	0.00144269	0.00351226	0.0981075
A0A351NG06	1330.92	-1.81e-07	0.00144269	0.0046526	0.0981075
A0A353R5Z4	3562.6	1.82e-07	0.00144269	0.00402829	0.0981075
A0A353RB11	5185.17	4.16e-07	0.00144269	0.00250013	0.0981075
A0A354LXA5	3052.38	1.79e-07	0.00144269	0.00329611	0.0981075
A0A355YLH6	15063.3	4e-07	0.00144269	0.00111974	0.0981075
A0A358LZ70	6721.38	1.81e-07	0.00144269	0.00202363	0.0981075
A0A359G2N8	12075.5	4.47e-07	0.00144269	0.00176587	0.0981075
A0A366KAP4	4693.04	3.43e-07	0.00144269	0.00569529	0.099013
A0A369L5R0	2303.12	1.79e-07	0.00144269	0.00359027	0.0981075
A0A374ULS7	4782.3	-1.8e-07	0.00144269	0.00277157	0.0981075
A0A379MS32	16977.4	5.34e-07	0.00144269	0.000887847	0.0981075
A0A379MSM7	16476.9	4.82e-07	0.00144269	0.00283165	0.0981075
A0A379MTS9	8214.34	2.06e-07	0.00144269	0.000984794	0.0981075
A0A380NMZ1	3186.83	1.63e-07	0.00144269	0.00296602	0.0981075
A0A380NNS9	3937.9	2.05e-07	0.00144269	0.00420306	0.0981075
A0A386H747	4423.85	3.96e-07	0.00144269	0.00553204	0.0984103
A0A399IQK3	1471.84	1.78e-07	0.00144269	0.00504217	0.0981075
A0A3B8EAZ3	1792.34	1.8e-07	0.00144269	0.00397275	0.0981075
A0A3B8X2U5	3274.28	2.06e-07	0.00144269	0.00389555	0.0981075
A0A3B8X913	10392.4	4.8e-07	0.00144269	0.00172362	0.0981075
A0A3B9CP90	12244.1	3.94e-07	0.00144269	0.00373488	0.0981075
A0A3B9G0G2	27248.2	-1.81e-07	0.00144269	0.00214527	0.0981075
A0A3B9G390	11160.7	-2.01e-07	0.00144269	0.00206651	0.0981075
A0A3B9GR34	2453.59	1.9e-07	0.00144269	0.0038053	0.0981075
A0A3B9WW04	12315.8	3.76e-07	0.00144269	0.00244027	0.0981075
A0A3C1EAS0	2808.67	2.06e-07	0.00144269	0.00429744	0.0981075
A0A3C1EBE7	6439.38	3.39e-07	0.00144269	0.0058004	0.099013
A0A3C1N261	1039.41	-1.78e-07	0.00144269	0.00550744	0.0984103
A0A3C1N4U4	5495.67	1.78e-07	0.00144269	0.00294947	0.0981075
A0A3C2AXR5	7749.62	1.76e-07	0.00144269	0.00277014	0.0981075
A0A3D0F5A4	175742	2.63e-07	0.00144269	0.00187199	0.0981075
A0A3D0F847	5361.94	6.67e-07	0.00144269	0.000119633	0.0767728
A0A3D0G0A1	1922.28	-1.22e-07	0.00144269	0.0040503	0.0981075
A0A3D2QE04	1843.03	-1.81e-07	0.00144269	0.00481215	0.0981075
A0A3D2VFP0	1977.86	1.78e-07	0.00144269	0.00493063	0.0981075
A0A3D4J5M2	6030.04	3.95e-07	0.00144269	0.00586251	0.099405
A0A3D4QAR2	1209.91	2.17e-07	0.00144269	0.00260741	0.0981075
A0A3D4VQN5	2828.04	-1.93e-07	0.00144269	0.00323091	0.0981075
A0A3D4XGR9	9232.14	5.49e-07	0.00144269	0.000556611	0.0981075
A0A3D5L1G1	3617.08	2.39e-07	0.00144269	0.00336787	0.0981075
A0A3D5MZE0	1225.25	2e-07	0.00144269	0.00490982	0.0981075
A0A3D5PVB4	5455.16	1.73e-07	0.00144269	0.00528194	0.0981075
A0A3D5PVB6	23665.6	4.91e-07	0.00144269	0.000503519	0.0981075
A0A3D6EFI6	30033.5	3.06e-07	0.00144269	0.000651706	0.0981075
A0A3D6EFQ6	4198.47	1.82e-07	0.00144269	0.00271462	0.0981075
A0A3G9JMY6	1694.08	2.37e-07	0.00144269	0.000985738	0.0981075
A0A3N0A9P6	3483.26	-9.67e-07	0.00144269	0.00310039	0.0981075
A0A3N0AC79	1139.32	1.79e-07	0.00144269	0.0051787	0.0981075
A0A3N0I2Z1	1188.53	1.71e-07	0.00144269	0.00543346	0.0981532
A0A3R6E1Q3	276008	-2.7e-07	0.00144269	0.00538997	0.0981075
A0A3R6PW65	34068.3	5.11e-07	0.00144269	0.00118206	0.0981075
A0A410K610	1490.51	1.77e-07	0.00144269	0.00518462	0.0981075
A0A412ATY4	10006.8	7.66e-07	0.00144269	1.93e-05	0.0469877
A0A412NVE6	36176.4	4.42e-07	0.00144269	0.00521646	0.0981075
A0A413R0N6	1267.13	1.79e-07	0.00144269	0.00477063	0.0981075
A0A414NGL8	1428.46	1.84e-07	0.00144269	0.00520382	0.0981075
A0A415CKN3	1652.53	-1.74e-07	0.00144269	0.00570969	0.099013
A0A415EKG7	4780.47	4.38e-07	0.00144269	0.0020513	0.0981075
A0A415EN24	20139.9	1.12e-06	0.00144269	5.66e-08	0.00274842
A0A415ENI6	728788	-3.14e-07	0.00144269	0.00179404	0.0981075
A0A416GC10	5996.6	4.04e-07	0.00144269	0.00513288	0.0981075
A0A416GHX7	4025.54	5.09e-07	0.00144269	0.00164707	0.0981075
A0A416ZEB1	1947.42	1.86e-07	0.00144269	0.00573935	0.099013
A0A417HBI9	18592.1	5.08e-07	0.00144269	0.00419038	0.0981075
A0A417HK78	99972.5	3.96e-07	0.00144269	0.000738957	0.0981075
A0A417NBK5	4740.88	1.64e-07	0.00144269	0.00246321	0.0981075
A0A417NJA1	25800.5	-2.81e-07	0.00144269	0.00515228	0.0981075
A0A425W964	3306.08	3.7e-07	0.00144269	0.00157003	0.0981075
A0A425WB32	8855.21	5.05e-07	0.00144269	0.000179538	0.086152
A0A425WBB1	5902.06	-1.71e-07	0.00144269	0.0010914	0.0981075
A0A430FNS7	8589.23	-3.7e-07	0.00144269	0.00263337	0.0981075
A0A430FSD2	1035.55	1.81e-07	0.00144269	0.00539258	0.0981075
A0A480B5Q7	4471.52	1.74e-07	0.00144269	0.00553674	0.0984103
A0A496NSY8	1662.06	-1.77e-07	0.00144269	0.00440723	0.0981075
A0A496P6F9	8358.23	4.46e-07	0.00144269	0.00312257	0.0981075
A0A498R536	3134.84	-2.05e-07	0.00144269	0.00165504	0.0981075
A0A498R617	13891.5	-1.87e-07	0.00144269	0.00145126	0.0981075
A0A498R9U9	9285.27	1.73e-07	0.00144269	0.00428198	0.0981075
A0A4P6RDB3	23561.9	-2.32e-07	0.00144269	0.00137564	0.0981075
A0A4P6ZLQ8	48419.5	1.73e-07	0.00144269	0.00173766	0.0981075
A0A4P8IF72	1970.02	1.35e-07	0.00144269	0.00302033	0.0981075
A0A4P8IFA0	18537.9	1.86e-07	0.00144269	0.00202239	0.0981075
A0A4R2F0P9	23255.8	8.39e-07	0.00144269	4.89e-05	0.064249
A0A4R3Z1G1	1674.29	-1.81e-07	0.00144269	0.00411972	0.0981075
A0A4S2EZL6	9495.49	4.92e-07	0.00144269	0.00279703	0.0981075
A0A4S2F0Y7	24295.2	9.66e-07	0.00144269	0.00324635	0.0981075
A0A4S2FD34	20206.9	2.51e-07	0.00144269	0.00261147	0.0981075
A0A4S2FDE7	2812.24	1.75e-07	0.00144269	0.00383949	0.0981075
A0A4S2HJK5	8551.5	5.18e-07	0.00144269	0.000179842	0.086152
A0A4T0UEM4	3141.74	-1.78e-07	0.00144269	0.00302524	0.0981075
A0A4Y1X3G5	11530.4	6.76e-07	0.00144269	0.000107987	0.0767728
A0A4Z0JNS6	5804.9	1.58e-07	0.00144269	0.00386168	0.0981075
A0A5B3G1X2	18058.9	-1.8e-07	0.00144269	0.00221133	0.0981075
A0A5B8TG05	3825.55	1.75e-07	0.00144269	0.00422283	0.0981075
A0A5C6HQR7	2193.76	-1.8e-07	0.00144269	0.00425722	0.0981075
A0A5C7EZX8	6790.21	3.33e-07	0.00144269	0.00515464	0.0981075
A0A5D0WJC5	5420.71	1.8e-07	0.00144269	0.00224676	0.0981075
A0A5K1J7S6	7613.02	-1.7e-07	0.00144269	0.00194553	0.0981075
A0A5N5RFG8	2226.93	2.26e-07	0.00144269	0.00355574	0.0981075
A0A5P1X007	3896.43	5.18e-07	0.00144269	0.00349077	0.0981075
A0A5P8E9V8	71165.6	8.12e-07	0.00144269	0.000695754	0.0981075
A0A5P8QL87	12659.5	6.61e-07	0.00144269	0.000110878	0.0767728
A0A5Q2P3Q9	2467.44	3.21e-07	0.00144269	0.00558769	0.0984103
A0A660DYM9	1270.87	1.81e-07	0.00144269	0.00509117	0.0981075
A0A660E5B3	3613.85	4.46e-07	0.00144269	0.00285148	0.0981075
A0A6F9ZA93	22833.3	3.63e-07	0.00144269	0.00200534	0.0981075
A0A6G7WY85	3380.53	1.72e-07	0.00144269	0.0029368	0.0981075
A0A6I1GTM0	43610.4	6.27e-07	0.00144269	4.6e-05	0.0621011
A0A6L4WX85	6120.95	4.26e-07	0.00144269	0.00325512	0.0981075
A0A6N2YS67	1312.73	1.81e-07	0.00144269	0.00497851	0.0981075
A0A6N3EB29	1219.73	1.89e-07	0.00144269	0.00484437	0.0981075
A0A6N4RDT5	6218.77	3.58e-07	0.00144269	0.0030232	0.0981075
A0A6N4TFI0	8684.43	1.74e-07	0.00144269	0.00344435	0.0981075
A0A6N4TIW4	10357.1	-2.85e-07	0.00144269	0.0035693	0.0981075
A0A6N7VLU2	10354.3	2.97e-07	0.00144269	0.00473055	0.0981075
A0A6N8BW35	7541.13	5.35e-07	0.00144269	0.000795599	0.0981075
A0A6N8U744	3262.63	2.15e-07	0.00144269	0.0036645	0.0981075
A0A6N9JHQ8	3563.93	1.76e-07	0.00144269	0.00325678	0.0981075
A0A6N9PAY8	18209.3	4.02e-07	0.00144269	0.00134815	0.0981075
A0A6S6XB92	1382.79	1.89e-07	0.00144269	0.00512037	0.0981075
A0A6S6XBL7	10822.3	3.98e-07	0.00144269	0.00206071	0.0981075
A0A6S6XG99	1881.8	1.71e-07	0.00144269	0.00564394	0.09874
A0A6S6XGS6	5412.68	-1.81e-07	0.00144269	0.00268685	0.0981075
A0A6S6XHN2	8526.84	4.09e-07	0.00144269	0.00527223	0.0981075
A0A6S6XJ71	2987.77	1.81e-07	0.00144269	0.00327564	0.0981075
A0A6S6XJA5	18968.8	1.77e-07	0.00144269	0.001292	0.0981075
A0A6S6XN06	5896.92	3.72e-07	0.00144269	0.0057878	0.099013
A0A6S6XQS9	1478.28	1.79e-07	0.00144269	0.00505058	0.0981075
A0A6S6XV46	1378.37	1.8e-07	0.00144269	0.00479399	0.0981075
A0A6S6Y9C0	14871.1	1.86e-07	0.00144269	0.00241484	0.0981075
A0A7C1VF03	4318.81	-2.15e-07	0.00144269	0.00141275	0.0981075
A0A7C7E1C3	20062.9	3.32e-07	0.00144269	0.00534196	0.0981075
A0A7C7E4E5	1799.6	-2.47e-07	0.00144269	0.00549952	0.0984103
A0A7G9RZ50	3795.8	-2.31e-07	0.00144269	0.000681189	0.0981075
A0A7I8E175	10211.3	-3.69e-07	0.00144269	0.00597753	0.0999154
A0A7J0B109	5079.89	3.54e-07	0.00144269	0.00562939	0.0987089
A0A7T8V997	1191.69	-2.17e-07	0.00144269	0.004967	0.0981075
A0A7T8VAE2	1327.49	-1.8e-07	0.00144269	0.00496815	0.0981075
A0A7U9SUF9	8124.46	4.75e-07	0.00144269	0.00208154	0.0981075
A0A7W5D0R2	33443.8	-1.63e-07	0.00144269	0.00127939	0.0981075
A0A7W5GQ51	14614.2	4.07e-07	0.00144269	0.00137805	0.0981075
A0A7W5XY65	8110.38	-1.85e-07	0.00144269	0.00202269	0.0981075
A0A7W8D0I7	2066.72	1.81e-07	0.00144269	0.00529754	0.0981075
A0A7W8D0J7	1335.62	-1.79e-07	0.00144269	0.00483235	0.0981075
A0A7W8H8L0	3321.64	4.38e-07	0.00144269	0.000716178	0.0981075
A0A7W8HC79	6747.04	4.31e-07	0.00144269	0.00367635	0.0981075
A0A7X0SGC3	5274.2	4.65e-07	0.00144269	0.00152518	0.0981075
A0A7X2XE38	5905.99	5.59e-07	0.00144269	0.00130413	0.0981075
A0A7X2XFT8	1687.78	-1.8e-07	0.00144269	0.00458488	0.0981075
A0A7X4Z6U5	64654.2	4.78e-07	0.00144269	0.000229561	0.0954101
A0A7X5EBT8	4362.7	4.87e-07	0.00144269	0.00127675	0.0981075
A0A7X6TZG0	6393.15	4.7e-07	0.00144269	0.00107505	0.0981075
A0A7X6UG02	12366.9	5.08e-07	0.00144269	0.00446732	0.0981075
A0A7X6WUE2	5754.07	3.07e-07	0.00144269	0.00575069	0.099013
A0A7X6X582	18319.1	3.62e-07	0.00144269	0.00279764	0.0981075
A0A7X6XHZ6	6616.58	-1.87e-07	0.00144269	0.0020482	0.0981075
A0A7X6XVT3	1470.36	-1.8e-07	0.00144269	0.00461996	0.0981075
A0A7X7L729	35177.7	6.47e-08	0.00144269	0.00184742	0.0981075
A0A7X7URX3	82200	-1.8e-07	0.00144269	0.00126858	0.0981075
A0A7X7V3I3	16864.4	1.73e-07	0.00144269	0.00176851	0.0981075
A0A7X7XRD0	1543.2	-1.44e-07	0.00144269	0.00502478	0.0981075
A0A7X7Z9C4	1542.45	1.8e-07	0.00144269	0.00430297	0.0981075
A0A7X8G625	2661.38	-1.95e-07	0.00144269	0.00324728	0.0981075
A0A7X8JE35	8902.66	3.66e-07	0.00144269	0.00153476	0.0981075
A0A7X8ZQL6	14020	4.39e-07	0.00144269	0.00068491	0.0981075
A0A7X9UD47	6425.14	-4.35e-07	0.00144269	0.0049501	0.0981075
A0A7Y3SSV4	8350	3.64e-07	0.00144269	0.00283524	0.0981075
A0A7Y3XZ07	2943.19	5.03e-07	0.00144269	0.00210413	0.0981075
A0A841KWB6	10517.2	5.56e-07	0.00144269	0.00438965	0.0981075
A0A841KXS1	450192	5.69e-07	0.00144269	5.72e-06	0.0354078
A0A841R2I3	4549.88	-1.83e-07	0.00144269	0.00407984	0.0981075
A0A845QUM2	8660.66	3.38e-07	0.00144269	0.00537125	0.0981075
A0A847QFH9	3058.75	2.29e-07	0.00144269	0.0015202	0.0981075
A0A847WIA3	27847.4	-1.8e-07	0.00144269	0.00129067	0.0981075
A0A847XAA8	4049.98	2.05e-07	0.00144269	0.00139979	0.0981075
A0A847YJH6	13456.8	-2.82e-07	0.00144269	0.00519824	0.0981075
A0A847YRB1	4782.28	1.89e-07	0.00144269	0.00270458	0.0981075
A0A847YRV5	8768.07	4.59e-07	0.00144269	0.0010383	0.0981075
A0A848ERN5	3675.65	-1.69e-07	0.00144269	0.00278245	0.0981075
A0A8B2R0L2	26839.5	1.86e-07	0.00144269	0.00244367	0.0981075
A0A8B3C6B7	6808.73	3.96e-07	0.00144269	0.00204741	0.0981075
A0A8B3CE60	1172.92	1.96e-07	0.00144269	0.00552804	0.0984103
A0A8I1WL32	4615.41	1.8e-07	0.00144269	0.00251423	0.0981075
A0A8I1WMY2	5132.73	-2.07e-07	0.00144269	0.00133451	0.0981075
A0A8I1WPP1	8133.91	4.84e-07	0.00144269	0.00281436	0.0981075
A0A8I1WPU8	1794.82	-1.83e-07	0.00144269	0.00439929	0.0981075
A0A8J7QUN8	2421.33	1.82e-07	0.00144269	0.00513769	0.0981075
A0A8J7UYH0	262633	-4.92e-07	0.00144269	0.000958594	0.0981075
A0A8T8UGG7	8548.46	1.67e-07	0.00144269	0.00306238	0.0981075
A0A8T8UIS3	2173.01	-1.84e-07	0.00144269	0.00371822	0.0981075
A0NKI5	1265.64	1.8e-07	0.00144269	0.00541229	0.0981075
A2RGS2	8391.56	-2.06e-07	0.00144269	0.0021489	0.0981075
A4VWM9	15720.1	4.84e-07	0.00144269	0.00385658	0.0981075
A4VYN4	3845.33	-1.72e-07	0.00144269	0.00305212	0.0981075
A4VZZ0	12265.7	6.54e-07	0.00144269	0.00013815	0.0776892
A4W1S9	25556.1	-1.08e-07	0.00144269	0.00157203	0.0981075
A4W313	7060	7.36e-07	0.00144269	0.000142739	0.0788162
A4WDW0	6788.27	-1.91e-07	0.00144269	0.00212931	0.0981075
A7VDD5	37043.5	4.38e-07	0.00144269	0.000758948	0.0981075
A8AE07	4454.83	1.28e-07	0.00144269	0.00375263	0.0981075
A8AUL5	1852.41	-1.85e-07	0.00144269	0.00482144	0.0981075
A8R9W0	2648.04	-1.79e-07	0.00144269	0.00423572	0.0981075
B0MXU7	1755.86	1.9e-07	0.00144269	0.0055171	0.0984103
B0N502	21940.4	-1.08e-07	0.00144269	0.00291958	0.0981075
B0N873	3411.15	2.57e-07	0.00144269	0.00353798	0.0981075
B6G888	5393.04	-2.91e-07	0.00144269	0.0046228	0.0981075
B6G9W1	6007.53	-1.71e-07	0.00144269	0.00239253	0.0981075
B7ULP0	1830.34	-1.99e-07	0.00144269	0.0045775	0.0981075
B9DUU0	34739.1	4.55e-07	0.00144269	0.000928094	0.0981075
C0EXR8	2596.94	1.91e-07	0.00144269	0.00351767	0.0981075
C0MBD6	10768.1	8.23e-07	0.00144269	8.52e-05	0.0767728
C0ME45	2892.09	1.62e-07	0.00144269	0.00311593	0.0981075
C0MEX3	15649.6	-2.6e-07	0.00144269	0.00501004	0.0981075
C0MH74	16391.3	4.5e-07	0.00144269	0.00088296	0.0981075
C4FBJ3	3233.03	-4.4e-08	0.00144269	0.00219559	0.0981075
C4K332	1893.33	1.8e-07	0.00144269	0.00467515	0.0981075
C4K5L7	1754.03	-1.81e-07	0.00144269	0.00571026	0.099013
C9KXT0	11377	3.46e-07	0.00144269	0.00153723	0.0981075
C9Y0S2	2464.69	1.83e-07	0.00144269	0.00350118	0.0981075
D1PU33	1379.65	1.77e-07	0.00144269	0.00587188	0.099405
D1PUK8	1487.69	1.72e-07	0.00144269	0.00439765	0.0981075
D1W7D1	14862.8	4.74e-07	0.00144269	0.00443243	0.0981075
D3I0X4	2435.69	1.8e-07	0.00144269	0.00345019	0.0981075
E0NPS6	7582.79	4.19e-07	0.00144269	0.001883	0.0981075
E1GWW8	195385	1.85e-07	0.00144269	0.003325	0.0981075
E1NS06	2322.01	1.88e-07	0.00144269	0.00481438	0.0981075
E4MC70	2088.19	1.8e-07	0.00144269	0.00367642	0.0981075
E6MJ40	2563.38	1.79e-07	0.00144269	0.00484232	0.0981075
E7MQ57	1967.92	-1.53e-07	0.00144269	0.00583467	0.0993387
E8LDT1	1422.33	1.83e-07	0.00144269	0.00488855	0.0981075
F2BWI1	5546.43	3.8e-07	0.00144269	0.00312772	0.0981075
F2NBC7	4613.07	1.67e-07	0.00144269	0.0034871	0.0981075
F4XEV7	5804.81	1.87e-07	0.00144269	0.00298085	0.0981075
F4XFW4	2190.77	-1.94e-07	0.00144269	0.00474312	0.0981075
F9MQM9	1231.96	1.86e-07	0.00144269	0.00480265	0.0981075
F9N3E5	2225.82	-9.94e-08	0.00144269	0.00394812	0.0981075
F9N7K9	4076.18	-1.95e-07	0.00144269	0.00282958	0.0981075
G4Q5X2	1569.74	-1.8e-07	0.00144269	0.00425598	0.0981075
G4Q7J3	1091.86	1.64e-07	0.00144269	0.00511307	0.0981075
G4Q833	7389.7	3.72e-07	0.00144269	0.00414496	0.0981075
G5H8J6	1963.17	1.86e-07	0.00144269	0.00378804	0.0981075
G5HM55	2513.76	1.79e-07	0.00144269	0.00418377	0.0981075
G9YFM7	2801.69	1.67e-07	0.00144269	0.00391909	0.0981075
H1LHA4	1786.5	-1.81e-07	0.00144269	0.00496802	0.0981075
I4M9C3	4664.99	5.09e-07	0.00144269	0.0041965	0.0981075
I4MEZ2	4272.11	1.71e-07	0.00144269	0.00314388	0.0981075
I7K110	3086.25	-1.68e-07	0.00144269	0.00307784	0.0981075
I7LEG9	39027.1	-2.49e-07	0.00144269	0.00310291	0.0981075
J0N2A4	3892.06	1.73e-07	0.00144269	0.0040681	0.0981075
L9PVP6	6698.41	4.32e-07	0.00144269	0.00277523	0.0981075
N9VB27	11666.5	3.12e-07	0.00144269	0.00482624	0.0981075
P07001	2788.32	1.16e-07	0.00144269	0.00427353	0.0981075
P0A1A8	2604.64	1.76e-07	0.00144269	0.00414584	0.0981075
P23494	47543.4	5.84e-07	0.00144269	0.00189258	0.0981075
P50196	1442.11	-1.13e-07	0.00144269	0.00574131	0.099013
P59655	1930.6	-1.8e-07	0.00144269	0.00440123	0.0981075
P71243	5573.61	-1.49e-07	0.00144269	0.00303902	0.0981075
Q02Y08	37116.8	4.5e-07	0.00144269	0.000929836	0.0981075
Q02Y87	2494.6	-5.24e-08	0.00144269	0.00442419	0.0981075
Q03LY7	7145.33	-4.64e-07	0.00144269	0.00403629	0.0981075
Q04HT5	18316.6	1.77e-07	0.00144269	0.00239276	0.0981075
Q5M347	2812.02	3.46e-07	0.00144269	0.00440582	0.0981075
Q83PC7	1095.7	2.12e-07	0.00144269	0.0051177	0.0981075
Q8DSX2	3954.13	7.06e-07	0.00144269	0.000150727	0.0796084
Q8DVR0	42128.9	4.88e-07	0.00144269	0.00474558	0.0981075
Q8DW43	6954.55	9.26e-07	0.00144269	1.75e-05	0.0469877
Q8VVB6	21733.3	6.44e-07	0.00144269	0.000610213	0.0981075
Q8XJ81	10045.1	1e-06	0.00144269	0.00221479	0.0981075
Q97T98	4267.62	-4.04e-07	0.00144269	0.00278559	0.0981075
Q99YI8	23537.5	4.07e-07	0.00144269	0.00161218	0.0981075
Q9CE36	1942.93	-1.84e-07	0.00144269	0.00404328	0.0981075
Q9CEU1	1341.34	1.97e-07	0.00144269	0.00578642	0.099013
Q9CF91	25409.2	1.85e-07	0.00144269	0.00197877	0.0981075
Q9CI03	8083.15	2.9e-07	0.00144269	0.00600251	0.0999775
Q9CIS4	10651.9	-1.8e-07	0.00144269	0.00236976	0.0981075
Q9X453	1170.99	-1.46e-07	0.00144269	0.00527903	0.0981075
R5AR15	7832.54	1.98e-07	0.00144269	0.00311416	0.0981075
R5B8J8	4916.32	4.79e-07	0.00144269	0.00380105	0.0981075
R5BSU0	1518.71	1.99e-07	0.00144269	0.0059331	0.0998599
R5IGF8	10603.1	4.22e-07	0.00144269	0.00197024	0.0981075
R5PGB7	8104.5	3.42e-07	0.00144269	0.00114083	0.0981075
R5SK55	3356.57	1.77e-07	0.00144269	0.00379384	0.0981075
R5V9W1	30738.9	2.62e-07	0.00144269	0.00509924	0.0981075
R5WE39	26083.4	3.62e-07	0.00144269	0.00100593	0.0981075
R6HDW1	2168.45	1.74e-07	0.00144269	0.00370379	0.0981075
R6HEU4	3648.01	1.82e-07	0.00144269	0.00374237	0.0981075
R6HPI6	12058.1	5.49e-07	0.00144269	0.000265575	0.0981075
R6I712	6216.07	1.77e-07	0.00144269	0.00261338	0.0981075
R6I7S2	10409.8	5.04e-07	0.00144269	0.000216256	0.0946301
R6IB30	1028.63	4.22e-08	0.00144269	0.00581137	0.0991156
R6J8I9	3337.73	1.69e-07	0.00144269	0.00288969	0.0981075
R6W975	6270.02	3.42e-07	0.00144269	0.00578663	0.099013
R6WEN4	5512.77	4.39e-07	0.00144269	0.00273378	0.0981075
R6WXS9	8375.02	4.93e-07	0.00144269	0.00367787	0.0981075
R6X750	5959.98	3.79e-07	0.00144269	0.00160264	0.0981075
R6Y2U9	1757.94	1.72e-07	0.00144269	0.00540853	0.0981075
R6YA40	2092.39	2e-07	0.00144269	0.00416944	0.0981075
R6YTW9	4619.99	2.01e-07	0.00144269	0.00395034	0.0981075
R7AGW5	5140.76	1.82e-07	0.00144269	0.00389384	0.0981075
R7CQW4	2045.15	-1.87e-07	0.00144269	0.00540147	0.0981075
R7CUN0	2677.98	2.03e-07	0.00144269	0.00323356	0.0981075
R7CVW0	3096.21	-1.09e-06	0.00144269	0.00316825	0.0981075
R7HAF2	3025.38	4.1e-08	0.00144269	0.00304497	0.0981075
R7JMG7	4472.42	6.76e-07	0.00144269	0.00117373	0.0981075
R7JPN7	2824.42	2.36e-07	0.00144269	0.000705635	0.0981075
R7LG10	1992.84	-2.07e-07	0.00144269	0.00197861	0.0981075
R7LZP2	8640.86	-4.71e-07	0.00144269	0.00104856	0.0981075
R7M1W8	1685.97	-1.8e-07	0.00144269	0.00553768	0.0984103
R7M2D0	7336.76	4.15e-07	0.00144269	0.00294348	0.0981075
R9HWS6	5446.19	-1.81e-07	0.00144269	0.0040991	0.0981075
S0J8J2	73492	-2.34e-07	0.00144269	0.00172921	0.0981075
S3A1G2	1416.66	1.82e-07	0.00144269	0.00582726	0.0992472
T5K071	1641.58	-9.88e-07	0.00144269	0.00493593	0.0981075
U2NIP8	20208.6	3.66e-07	0.00144269	0.00594659	0.0999154
U2NXR3	3307.43	1.78e-07	0.00144269	0.00322592	0.0981075
U2PN78	2418.51	-1.75e-07	0.00144269	0.0048581	0.0981075
V8C5D2	4467.76	2.86e-07	0.00144269	0.00551309	0.0984103
W1URR4	20233.1	1.88e-07	0.00144269	0.00184981	0.0981075
W1V1B5	9322.47	2.99e-07	0.00144269	0.00586492	0.099405
W3Y1P0	1008.97	-1.93e-07	0.00144269	0.00540903	0.0981075
W4N6H0	6888.56	5.76e-07	0.00144269	0.000921973	0.0981075
W5IK06	155524	3.16e-07	0.00144269	0.00403701	0.0981075
W6NBB5	3349.14	-1.82e-07	0.00144269	0.00505407	0.0981075

[truncated: 4 more sheets: S10, S11, S12, S13]
